# Supplementary material for: Standardizing a microbiome pipeline for body fluid identification from complex crime scene stains
Source: Appl Environ Microbiol. 2025 Apr 30;91(5):e01871-24. doi: 10.1128/aem.01871-24 (PMC12093949; doi:10.1128/aem.01871-24)
Supplement: File S4 — Prediction probabilities for test data set. [file aem.01871-24-s0004.txt]

sampleid	Saliva	Semen	Skin hand	Skin.penile	Urine	Vaginal/Menstrual fluid	prediction	Body_site_ed	no-thresholds	Biological_sex	classification_with_thresholds
01Sat1	0.98	0.008	0.01	0	0	0.002	Saliva	Saliva	TRUE	male	correctly classified
06Sat1	0.97	0.004	0.02	0	0	0.006	Saliva	Saliva	TRUE	female	correctly classified
07Sat1	0.882	0.018	0.074	0.01	0.006	0.01	Saliva	Saliva	TRUE	female	correctly classified
A054	0.93	0.002	0.014	0	0.008	0.046	Saliva	Saliva	TRUE	Female	correctly classified
A1ddPCR1	0.886	0.01	0.058	0.002	0.008	0.036	Saliva	Saliva	TRUE	unknown	correctly classified
C1ddPCR1	0.956	0	0.042	0	0	0.002	Saliva	Saliva	TRUE	unknown	correctly classified
F1convPCR2	0.978	0	0.02	0	0	0.002	Saliva	Saliva	TRUE	unknown	correctly classified
G1convPCR2	1	0	0	0	0	0	Saliva	Saliva	TRUE	unknown	correctly classified
Sa-01-ds	1	0	0	0	0	0	Saliva	Saliva	TRUE	female	correctly classified
Sa-07	0.942	0.02	0.018	0	0.006	0.014	Saliva	Saliva	TRUE	female	correctly classified
Sa-09	0.982	0.004	0.006	0	0.002	0.006	Saliva	Saliva	TRUE	female	correctly classified
sa-t0-01	0.894	0.024	0.03	0.01	0.01	0.032	Saliva	Saliva	TRUE	female	correctly classified
sa-t0-04	0.996	0	0.004	0	0	0	Saliva	Saliva	TRUE	female	correctly classified
sa-t0-10	0.77	0.034	0.118	0.022	0.006	0.05	Saliva	Saliva	TRUE	male	correctly classified
saliva-10	0.98	0.008	0.006	0.002	0.002	0.002	Saliva	Saliva	TRUE	female	correctly classified
saliva-11	0.998	0.002	0	0	0	0	Saliva	Saliva	TRUE	female	correctly classified
saliva-13	0.982	0.002	0.012	0	0	0.004	Saliva	Saliva	TRUE	female	correctly classified
saliva-5	0.982	0.004	0.012	0	0.002	0	Saliva	Saliva	TRUE	female	correctly classified
saliva-7	0.916	0.004	0.07	0	0.004	0.006	Saliva	Saliva	TRUE	female	correctly classified
twin1Sa1	0.816	0.022	0.016	0	0.006	0.14	Saliva	Saliva	TRUE	not_available	correctly classified
S11t2	0	0.586	0.048	0.2	0.06	0.106	Semen	Semen	TRUE	male	correctly classified
S13t1	0.008	0.572	0.152	0.106	0.038	0.124	Semen	Semen	TRUE	male	correctly classified
S16t0	0	0.612	0.19	0.144	0.04	0.014	Semen	Semen	TRUE	male	correctly classified
S1t0	0	0.654	0.002	0.28	0.008	0.056	Semen	Semen	TRUE	male	correctly classified
S8t0	0	0.722	0.002	0.224	0.008	0.044	Semen	Semen	TRUE	male	correctly classified
se-t0-22	0	0.68	0.006	0.25	0.02	0.044	Semen	Semen	TRUE	male	correctly classified
A002	0.004	0.248	0.022	0	0.668	0.058	Urine	Semen	FALSE	Male	misclassified
Sem-07-V3V4	0	0.042	0.026	0.028	0.014	0.89	Vaginal/Menstrual fluid	Semen	FALSE	male	misclassified
16Set1	0.042	0.306	0.156	0.014	0.15	0.332	Vaginal/Menstrual fluid	Semen	FALSE	male	unclassified
A001	0.006	0.288	0.022	0.002	0.45	0.232	Urine	Semen	FALSE	Male	unclassified
A007	0.002	0.382	0.002	0.018	0.344	0.252	Semen	Semen	TRUE	Male	unclassified
Sem-07	0.008	0.094	0.018	0.016	0.172	0.692	Vaginal/Menstrual fluid	Semen	FALSE	male	unclassified
27Skt1	0.038	0.046	0.864	0.038	0.006	0.008	Skin hand	Skin hand	TRUE	female	correctly classified
A4convPCR2	0.064	0.02	0.896	0.002	0.006	0.012	Skin hand	Skin hand	TRUE	unknown	correctly classified
C6convPCR1	0.018	0.02	0.942	0	0	0.02	Skin hand	Skin hand	TRUE	unknown	correctly classified
D4ddPCR1	0.034	0.018	0.7	0.004	0.028	0.216	Skin hand	Skin hand	TRUE	unknown	correctly classified
Sk-05_S76_L001_R1_001_V1F	0.014	0.074	0.764	0	0.11	0.038	Skin hand	Skin hand	TRUE	female	correctly classified
Sk-07	0.046	0.082	0.748	0.04	0.038	0.046	Skin hand	Skin hand	TRUE	female	correctly classified
Sk-12-V3V4	0.008	0.074	0.784	0.024	0.02	0.09	Skin hand	Skin hand	TRUE	female	correctly classified
sk-t0-11	0	0.172	0.706	0.026	0.046	0.05	Skin hand	Skin hand	TRUE	female	correctly classified
SRR2414369	0.124	0.034	0.79	0.004	0.012	0.036	Skin hand	Skin hand	TRUE	female	correctly classified
26Skt1b	0.062	0.152	0.682	0.024	0.018	0.062	Skin hand	Skin hand	TRUE	female	unclassified
26Skt2	0.29	0.044	0.63	0.014	0.012	0.01	Skin hand	Skin hand	TRUE	female	unclassified
28Skt1	0.246	0.068	0.574	0.082	0.014	0.016	Skin hand	Skin hand	TRUE	male	unclassified
C6ddPCR1	0.026	0.006	0.65	0.002	0.01	0.306	Skin hand	Skin hand	TRUE	unknown	unclassified
Sk-06_S79_L001_R1_001_V1F	0.244	0.138	0.478	0.034	0.056	0.05	Skin hand	Skin hand	TRUE	female	unclassified
sk-t0-10	0.004	0.252	0.56	0.074	0.072	0.038	Skin hand	Skin hand	TRUE	male	unclassified
sk-t0-13	0.004	0.352	0.38	0.008	0.148	0.108	Skin hand	Skin hand	TRUE	female	unclassified
P13t1	0	0.138	0.008	0.796	0.028	0.03	Skin-penile	Skin-penile	TRUE	male	correctly classified
P17t0	0	0.178	0	0.78	0.016	0.026	Skin-penile	Skin-penile	TRUE	male	correctly classified
P8t0	0	0.696	0	0.254	0.004	0.046	Semen	Skin-penile	FALSE	male	misclassified
P1t1	0	0.326	0	0.61	0.002	0.062	Skin-penile	Skin-penile	TRUE	male	unclassified
A015	0	0.068	0.01	0	0.822	0.1	Urine	Urine	TRUE	Male	correctly classified
A021	0	0.21	0	0	0.702	0.088	Urine	Urine	TRUE	Male	correctly classified
U-12-V3V4	0	0.178	0.014	0.024	0.516	0.268	Urine	Urine	TRUE	female	correctly classified
U-01-V3V4	0	0.006	0.046	0.014	0.13	0.804	Vaginal/Menstrual fluid	Urine	FALSE	female	misclassified
U-04-V3V4	0	0.01	0.046	0	0.108	0.836	Vaginal/Menstrual fluid	Urine	FALSE	female	misclassified
ERR2221028	0	0.07	0.146	0.026	0.074	0.684	Vaginal/Menstrual fluid	Urine	FALSE	unknown	unclassified
ERR2221033	0.024	0.002	0.074	0	0.214	0.686	Vaginal/Menstrual fluid	Urine	FALSE	unknown	unclassified
U-03	0	0.122	0.08	0.012	0.392	0.394	Vaginal/Menstrual fluid	Urine	FALSE	female	unclassified
13Vgt1b	0	0.094	0.01	0.02	0.006	0.87	Vaginal/Menstrual fluid	Vaginal/Menstrual fluid	TRUE	female	correctly classified
19Mbt1	0	0.038	0.002	0.004	0	0.956	Vaginal/Menstrual fluid	Vaginal/Menstrual fluid	TRUE	female	correctly classified
A040	0	0.112	0	0.016	0.09	0.782	Vaginal/Menstrual fluid	Vaginal/Menstrual fluid	TRUE	Female	correctly classified
A042	0	0.034	0	0.002	0.074	0.89	Vaginal/Menstrual fluid	Vaginal/Menstrual fluid	TRUE	Female	correctly classified
AF18	0	0.002	0	0	0.016	0.982	Vaginal/Menstrual fluid	Vaginal/Menstrual fluid	TRUE	female	correctly classified
ERR2220993	0	0.032	0.014	0.004	0.044	0.906	Vaginal/Menstrual fluid	Vaginal/Menstrual fluid	TRUE	female	correctly classified
ERR2220994	0	0.042	0.006	0.024	0.038	0.89	Vaginal/Menstrual fluid	Vaginal/Menstrual fluid	TRUE	female	correctly classified
ERR2221003	0	0	0	0.002	0.008	0.99	Vaginal/Menstrual fluid	Vaginal/Menstrual fluid	TRUE	female	correctly classified
ERR2221004	0	0	0.02	0	0.048	0.932	Vaginal/Menstrual fluid	Vaginal/Menstrual fluid	TRUE	female	correctly classified
ERR2221040	0	0.066	0.008	0.06	0.06	0.806	Vaginal/Menstrual fluid	Vaginal/Menstrual fluid	TRUE	female	correctly classified
ERR2221041	0	0.072	0.01	0.052	0.054	0.812	Vaginal/Menstrual fluid	Vaginal/Menstrual fluid	TRUE	female	correctly classified
ERR2221044	0	0.014	0.01	0	0.022	0.954	Vaginal/Menstrual fluid	Vaginal/Menstrual fluid	TRUE	female	correctly classified
Mb-01-ds	0	0.006	0	0	0.006	0.988	Vaginal/Menstrual fluid	Vaginal/Menstrual fluid	TRUE	female	correctly classified
Mb-03-V3V4	0	0.05	0.016	0.004	0.054	0.876	Vaginal/Menstrual fluid	Vaginal/Menstrual fluid	TRUE	female	correctly classified
Mb-04_S6_L001_R1_001_V1F	0	0.074	0	0	0.046	0.88	Vaginal/Menstrual fluid	Vaginal/Menstrual fluid	TRUE	female	correctly classified
Mb-06	0	0.018	0	0	0.012	0.97	Vaginal/Menstrual fluid	Vaginal/Menstrual fluid	TRUE	female	correctly classified
Mb-06_S7_L001_R1_001_V1F	0	0.006	0	0	0.018	0.976	Vaginal/Menstrual fluid	Vaginal/Menstrual fluid	TRUE	female	correctly classified
Mb-07	0	0.014	0	0.002	0.016	0.968	Vaginal/Menstrual fluid	Vaginal/Menstrual fluid	TRUE	female	correctly classified
V-01-V3V4	0	0	0	0	0.012	0.988	Vaginal/Menstrual fluid	Vaginal/Menstrual fluid	TRUE	female	correctly classified
V-03-V3V4	0	0.002	0	0.008	0.01	0.98	Vaginal/Menstrual fluid	Vaginal/Menstrual fluid	TRUE	female	correctly classified
V-04	0	0.006	0	0	0	0.994	Vaginal/Menstrual fluid	Vaginal/Menstrual fluid	TRUE	female	correctly classified
V-09	0	0.028	0	0	0.008	0.964	Vaginal/Menstrual fluid	Vaginal/Menstrual fluid	TRUE	female	correctly classified
V11t2	0	0	0	0.002	0.008	0.99	Vaginal/Menstrual fluid	Vaginal/Menstrual fluid	TRUE	female	correctly classified
V15t2	0	0.076	0	0.022	0.062	0.84	Vaginal/Menstrual fluid	Vaginal/Menstrual fluid	TRUE	female	correctly classified
V17t0	0	0.032	0	0.01	0.044	0.914	Vaginal/Menstrual fluid	Vaginal/Menstrual fluid	TRUE	female	correctly classified
vf-t0-11	0	0.058	0	0.006	0	0.936	Vaginal/Menstrual fluid	Vaginal/Menstrual fluid	TRUE	female	correctly classified
vf-t0-18	0	0.014	0	0	0.024	0.962	Vaginal/Menstrual fluid	Vaginal/Menstrual fluid	TRUE	female	correctly classified
vf-t0-19	0	0	0	0	0	1	Vaginal/Menstrual fluid	Vaginal/Menstrual fluid	TRUE	female	correctly classified
Vf2	0.002	0.014	0	0	0.156	0.828	Vaginal/Menstrual fluid	Vaginal/Menstrual fluid	TRUE	female	correctly classified
Vf4	0.002	0.066	0.012	0.002	0.056	0.862	Vaginal/Menstrual fluid	Vaginal/Menstrual fluid	TRUE	female	correctly classified
Vf5	0.002	0.076	0	0.006	0.14	0.776	Vaginal/Menstrual fluid	Vaginal/Menstrual fluid	TRUE	female	correctly classified
03Mbt2	0.006	0.19	0.084	0.09	0.098	0.532	Vaginal/Menstrual fluid	Vaginal/Menstrual fluid	TRUE	female	unclassified
