# Supplementary material for: Standardizing a microbiome pipeline for body fluid identification from complex crime scene stains
Source: Appl Environ Microbiol. 2025 Apr 30;91(5):e01871-24. doi: 10.1128/aem.01871-24 (PMC12093949; doi:10.1128/aem.01871-24)
Supplement: File S6 — Prediction probabilities for all mock data sets. [file aem.01871-24-s0006.csv]

Prediction probabilitites for mixed-source samples generated in the laboratory
	sampleid	Saliva	Semen	Urine	Skin.hand	Skin.penile	Vaginal.Menstrual.fluid	Body_site_ed	highest_proba	second_highest_proba
	A2convPCR1	0.534	0.006	0.002	0.45	0	0.008	Sa-Sk	Saliva	Skin.hand
	A2convPCR2	0.536	0.006	0	0.45	0	0.008	Sa-Sk	Saliva	Skin.hand
	A2ddPCR1	0.534	0.02	0.028	0.354	0.002	0.062	Sa-Sk	Saliva	Skin.hand
	A2ddPCR2	0.418	0.036	0.056	0.404	0.002	0.084	Sa-Sk	Saliva	Skin.hand
	A3convPCR1	0.296	0.01	0.002	0.68	0	0.012	dilSa-Sk	Skin.hand	Saliva
	A3convPCR2	0.236	0.014	0	0.746	0	0.004	dilSa-Sk	Skin.hand	Saliva
	A3ddPCR1	0.016	0.054	0.084	0.652	0.006	0.188	dilSa-Sk	Skin.hand	Vaginal.Menstrual.fluid
	A3ddPCR2	0.174	0.048	0.088	0.578	0.002	0.11	dilSa-Sk	Skin.hand	Saliva
	A5convPCR1	0.452	0.01	0	0.522	0.01	0.006	Sa-Sk	Skin.hand	Saliva
	A5convPCR2	0.466	0.008	0	0.518	0.002	0.006	Sa-Sk	Skin.hand	Saliva
	A5ddPCR2	0.41	0.008	0.04	0.496	0	0.046	Sa-Sk	Skin.hand	Saliva
	B2convPCR1	0.996	0	0	0.002	0.002	0	Sa-Sk	Saliva	Skin.hand
	B2convPCR2	0.992	0	0	0.006	0.002	0	Sa-Sk	Saliva	Skin.hand
	B2ddPCR1	0.95	0.006	0	0.038	0	0.006	Sa-Sk	Saliva	Skin.hand
	B2ddPCR2	0.994	0	0	0.006	0	0	Sa-Sk	Saliva	Skin.hand
	B3convPCR1	0.876	0	0	0.118	0	0.006	dilSa-Sk	Saliva	Skin.hand
	B3convPCR2	0.868	0	0	0.126	0	0.006	dilSa-Sk	Saliva	Skin.hand
	B3ddPCR1	0.828	0.002	0	0.166	0	0.004	dilSa-Sk	Saliva	Skin.hand
	B3ddPCR2	0.868	0.002	0	0.126	0	0.004	dilSa-Sk	Saliva	Skin.hand
	B5convPCR1	0.866	0.01	0.004	0.102	0.002	0.016	Sa-Sk	Saliva	Skin.hand
	B5convPCR2	0.95	0	0	0.05	0	0	Sa-Sk	Saliva	Skin.hand
	B5ddPCR1	0.81	0.002	0.008	0.156	0.004	0.02	Sa-Sk	Saliva	Skin.hand
	B5ddPCR2	0.952	0	0	0.04	0	0.008	Sa-Sk	Saliva	Skin.hand
	C2convPCR1	0.998	0	0	0.002	0	0	Sa-Sk	Saliva	Skin.hand
	C2convPCR2	0.986	0	0	0.014	0	0	Sa-Sk	Saliva	Skin.hand
	C2ddPCR1	0.998	0	0	0.002	0	0	Sa-Sk	Saliva	Skin.hand
	C2ddPCR2	0.878	0.006	0.014	0.094	0	0.008	Sa-Sk	Saliva	Skin.hand
	C3convPCR1	0.556	0.012	0	0.426	0	0.006	dilSa-Sk	Saliva	Skin.hand
	C3convPCR2	0.62	0	0	0.372	0	0.008	dilSa-Sk	Saliva	Skin.hand
	C3ddPCR1	0.594	0.01	0.006	0.386	0	0.004	dilSa-Sk	Saliva	Skin.hand
	C3ddPCR2	0.696	0.002	0	0.294	0	0.008	dilSa-Sk	Saliva	Skin.hand
	C5convPCR1	1	0	0	0	0	0	Sa-Sk	Saliva	not_applicable
	C5convPCR2	0.966	0	0	0.034	0	0	Sa-Sk	Saliva	Skin.hand
	C5ddPCR1	0.964	0	0	0.032	0	0.004	Sa-Sk	Saliva	Skin.hand
	C5ddPCR2	0.992	0	0	0.008	0	0	Sa-Sk	Saliva	Skin.hand
	D2convPCR1	0.79	0.002	0.008	0.188	0	0.012	Sa-Sk	Saliva	Skin.hand
	D2convPCR2	0.784	0.006	0.004	0.194	0	0.012	Sa-Sk	Saliva	Skin.hand
	D2ddPCR1	0.85	0.002	0.002	0.14	0	0.006	Sa-Sk	Saliva	Skin.hand
	D2ddPCR2	0.84	0.002	0	0.154	0	0.004	Sa-Sk	Saliva	Skin.hand
	D3convPCR1	0.364	0.01	0	0.622	0	0.004	dilSa-Sk	Skin.hand	Saliva
	D3convPCR2	0.44	0.004	0	0.55	0	0.006	dilSa-Sk	Skin.hand	Saliva
	D3ddPCR1	0.458	0.006	0.008	0.518	0	0.01	dilSa-Sk	Skin.hand	Saliva
	D3ddPCR2	0.49	0.008	0.006	0.482	0	0.014	dilSa-Sk	Saliva	Skin.hand
	D5convPCR1	0.44	0.02	0.024	0.426	0.004	0.086	Sa-Sk	Saliva	Skin.hand
	D5convPCR2	0.612	0.014	0.008	0.298	0.004	0.064	Sa-Sk	Saliva	Skin.hand
	D5ddPCR1	0.316	0.022	0.042	0.526	0.002	0.092	Sa-Sk	Skin.hand	Saliva
	D5ddPCR2	0.646	0.01	0.022	0.276	0	0.046	Sa-Sk	Saliva	Skin.hand
	F2convPCR1	0.834	0.002	0	0.156	0	0.008	Sa-Sk	Saliva	Skin.hand
	F2convPCR2	0.842	0.002	0	0.148	0	0.008	Sa-Sk	Saliva	Skin.hand
	F2ddPCR1	0.824	0	0	0.17	0	0.006	Sa-Sk	Saliva	Skin.hand
	F2ddPCR2	0.744	0.004	0	0.238	0	0.014	Sa-Sk	Saliva	Skin.hand
	F3convPCR1	0.456	0.006	0.002	0.53	0	0.006	dilSa-Sk	Skin.hand	Saliva
	F3convPCR2	0.478	0.002	0	0.512	0	0.008	dilSa-Sk	Skin.hand	Saliva
	F3ddPCR1	0.39	0.014	0.008	0.57	0.002	0.016	dilSa-Sk	Skin.hand	Saliva
	F3ddPCR2	0.53	0.014	0.004	0.428	0.002	0.022	dilSa-Sk	Saliva	Skin.hand
	F5convPCR1	0.846	0.012	0.002	0.12	0.002	0.018	Sa-Sk	Saliva	Skin.hand
	F5convPCR2	0.86	0.006	0.002	0.124	0	0.008	Sa-Sk	Saliva	Skin.hand
	F5ddPCR1	0.92	0	0	0.076	0	0.004	Sa-Sk	Saliva	Skin.hand
	F5ddPCR2	0.902	0.006	0.002	0.086	0	0.004	Sa-Sk	Saliva	Skin.hand
	G2convPCR1	0.912	0	0	0.084	0	0.004	Sa-Sk	Saliva	Skin.hand
	G2convPCR2	0.914	0.002	0	0.08	0	0.004	Sa-Sk	Saliva	Skin.hand
	G2ddPCR1	0.942	0	0	0.054	0	0.004	Sa-Sk	Saliva	Skin.hand
	G2ddPCR2	0.93	0.002	0.002	0.06	0.002	0.004	Sa-Sk	Saliva	Skin.hand
	G3convPCR1	0.568	0.008	0	0.42	0.002	0.002	dilSa-Sk	Saliva	Skin.hand
	G3convPCR2	0.528	0.006	0.004	0.458	0.002	0.002	dilSa-Sk	Saliva	Skin.hand
	G3ddPCR1	0.55	0.002	0.002	0.44	0	0.006	dilSa-Sk	Saliva	Skin.hand
	G3ddPCR2	0.466	0.006	0.01	0.514	0	0.004	dilSa-Sk	Skin.hand	Saliva
	G5convPCR1	0.828	0.01	0.008	0.148	0	0.006	Sa-Sk	Saliva	Skin.hand
	G5convPCR2	0.874	0.006	0.004	0.108	0	0.008	Sa-Sk	Saliva	Skin.hand
	G5ddPCR1	0.882	0.004	0	0.11	0	0.004	Sa-Sk	Saliva	Skin.hand
	G5ddPCR2	0.854	0.012	0.008	0.11	0	0.016	Sa-Sk	Saliva	Skin.hand
	MbSe11	0.002	0.12	0.284	0	0.016	0.578	Mb-Se	Vaginal.Menstrual.fluid	Urine
	MbSe12	0.002	0.064	0.588	0	0	0.346	Mb-Se	Urine	Vaginal.Menstrual.fluid
	MbSe13	0.002	0.15	0.488	0	0	0.36	Mb-Se	Urine	Vaginal.Menstrual.fluid
	MbSe21	0	0.31	0.248	0.004	0.01	0.428	Mb-Se	Vaginal.Menstrual.fluid	Semen
	MbSe22	0	0.058	0.012	0.004	0	0.926	Mb-Se	Vaginal.Menstrual.fluid	Semen
	MbSe23	0.068	0.202	0.21	0.064	0.032	0.424	Mb-Se	Vaginal.Menstrual.fluid	Urine
	MbSe31	0.012	0.014	0.006	0	0	0.968	Mb-Se	Vaginal.Menstrual.fluid	Semen
	MbSe33	0.002	0.124	0.004	0.002	0	0.868	Mb-Se	Vaginal.Menstrual.fluid	Semen
	SaSe11	0.966	0.002	0.002	0.004	0	0.026	Sa-Se	Saliva	Vaginal.Menstrual.fluid
	SaSe12	0.966	0	0.002	0.004	0	0.028	Sa-Se	Saliva	Vaginal.Menstrual.fluid
	SaSe21	0.69	0	0.04	0.022	0	0.248	Sa-Se	Saliva	Vaginal.Menstrual.fluid
	SaSe22	0.882	0.002	0.004	0.02	0.002	0.09	Sa-Se	Saliva	Vaginal.Menstrual.fluid
	SaSe31	0.906	0.006	0	0.026	0	0.062	Sa-Se	Saliva	Vaginal.Menstrual.fluid
	SaSe32	0.594	0.028	0	0.018	0.004	0.356	Sa-Se	Saliva	Vaginal.Menstrual.fluid
	SaSe33	0.956	0.01	0	0.012	0.002	0.02	Sa-Se	Saliva	Vaginal.Menstrual.fluid
	UrVf11	0.002	0	0.014	0	0	0.984	Ur-Vf	Vaginal.Menstrual.fluid	Urine
	UrVf12	0.002	0	0.02	0	0	0.978	Ur-Vf	Vaginal.Menstrual.fluid	Urine
	UrVf13	0.002	0	0.016	0	0	0.982	Ur-Vf	Vaginal.Menstrual.fluid	Urine
	UrVf21	0	0.002	0.088	0	0	0.91	Ur-Vf	Vaginal.Menstrual.fluid	Urine
	UrVf22	0	0.014	0.088	0	0.004	0.894	Ur-Vf	Vaginal.Menstrual.fluid	Urine
	UrVf23	0	0.016	0.068	0	0.004	0.912	Ur-Vf	Vaginal.Menstrual.fluid	Urine
	UrVf31	0	0.002	0	0	0	0.998	Ur-Vf	Vaginal.Menstrual.fluid	Semen
	UrVf32	0.002	0.148	0.016	0.002	0	0.832	Ur-Vf	Vaginal.Menstrual.fluid	Semen
	UrVf33	0.002	0.136	0.024	0.002	0	0.836	Ur-Vf	Vaginal.Menstrual.fluid	Semen
	VfSe41	0.002	0.022	0.004	0	0	0.972	Vf-Se	Vaginal.Menstrual.fluid	Semen
	VfSe42	0.002	0.022	0.016	0	0	0.96	Vf-Se	Vaginal.Menstrual.fluid	Semen
	VfSe43	0.002	0.038	0.02	0	0	0.94	Vf-Se	Vaginal.Menstrual.fluid	Semen
	VfSe51	0	0.078	0.112	0	0.002	0.808	Vf-Se	Vaginal.Menstrual.fluid	Urine
	VfSe52	0	0.058	0.082	0	0.002	0.858	Vf-Se	Vaginal.Menstrual.fluid	Urine
	VfSe53	0	0.106	0.33	0	0.002	0.562	Vf-Se	Vaginal.Menstrual.fluid	Urine
	VfSe61	0	0.018	0.008	0	0	0.974	Vf-Se	Vaginal.Menstrual.fluid	Semen
	VfSe62	0	0.022	0.002	0	0	0.976	Vf-Se	Vaginal.Menstrual.fluid	Semen
	VfSe63	0	0.088	0.012	0	0	0.9	Vf-Se	Vaginal.Menstrual.fluid	Semen
Overview of resutlts from the mixtures generated in the lab
Overview	Mixture category	Top two probs	Top 1 prob	neither constituent displays the highest probability
	dilSa-Sk	23	1	0
	Sa-Sk	46	1	0
	Mb-Se	4	2	2
	Sa-Se	0	7	0
	Ur-Vf	6	3	0
	Vf-Se	6	3	0
Prediction probabilitites for Vaginal swab samples from sexome study
sampleid	Saliva	Semen	Skin.penile	Skin.hand	Urine	Vaginal.Menstrual.fluid	prediction	Body_site_ed	protection	traces_expected	days_group
V11t0	0	0.078	0.014	0.002	0.008	0.898	Vaginal/Menstrual fluid	Vaginal/Menstrual fluid	yes	protection	2-3_Days
V11t1	0	0.002	0	0	0	0.998	Vaginal/Menstrual fluid	Vaginal/Menstrual fluid	yes	protection	4-5_Days
V12t0	0.02	0.262	0.178	0.03	0.048	0.462	Vaginal/Menstrual fluid	Vaginal/Menstrual fluid	no	seminal_penile	within_1_Day
V12t1	0	0.018	0.006	0	0.01	0.966	Vaginal/Menstrual fluid	Vaginal/Menstrual fluid	no	seminal_penile	4-5_Days
V12t2	0	0.078	0.016	0.004	0.03	0.872	Vaginal/Menstrual fluid	Vaginal/Menstrual fluid	no	seminal_penile	4-5_Days
V13t0	0.006	0.046	0.01	0.03	0.01	0.898	Vaginal/Menstrual fluid	Vaginal/Menstrual fluid	no	seminal_penile	2-3_Days
V14t0	0	0.104	0.01	0.01	0.014	0.862	Vaginal/Menstrual fluid	Vaginal/Menstrual fluid	no	oral_seminal_penile	within_1_Day
V14t1	0	0.004	0	0	0.004	0.992	Vaginal/Menstrual fluid	Vaginal/Menstrual fluid	no	oral_seminal_penile	within_1_Day
V15t0	0	0	0	0	0.002	0.998	Vaginal/Menstrual fluid	Vaginal/Menstrual fluid	no	seminal_penile	2-3_Days
V15t1	0	0.01	0.004	0	0.004	0.982	Vaginal/Menstrual fluid	Vaginal/Menstrual fluid	no	seminal_penile	2-3_Days
V16t1	0	0.29	0.044	0.098	0.034	0.534	Vaginal/Menstrual fluid	Vaginal/Menstrual fluid	yes	protection	within_1_Day
V16t2	0	0.078	0.014	0.014	0.018	0.876	Vaginal/Menstrual fluid	Vaginal/Menstrual fluid	no	oral	4-5_Days
V17t2	0	0.46	0.344	0.008	0.032	0.156	Semen	Vaginal/Menstrual fluid	no	seminal_penile	within_1_Day
V18t0	0.006	0.022	0	0.002	0.028	0.942	Vaginal/Menstrual fluid	Vaginal/Menstrual fluid	no	oral_seminal_penile	within_1_Day
V18t1	0.002	0.078	0.004	0.036	0.024	0.856	Vaginal/Menstrual fluid	Vaginal/Menstrual fluid	no	oral_seminal_penile	2-3_Days
V18t2	0.018	0.102	0.006	0.062	0.028	0.784	Vaginal/Menstrual fluid	Vaginal/Menstrual fluid	no	seminal_penile	2-3_Days
V19t0	0	0.104	0.032	0	0.032	0.832	Vaginal/Menstrual fluid	Vaginal/Menstrual fluid	yes	protection	2-3_Days
V19t1	0.012	0.176	0.048	0.016	0.052	0.696	Vaginal/Menstrual fluid	Vaginal/Menstrual fluid	yes	protection	within_1_Day
V19t2	0.002	0.342	0.14	0.098	0.054	0.364	Vaginal/Menstrual fluid	Vaginal/Menstrual fluid	no	oral_seminal_penile	within_1_Day
V20t0	0.352	0.144	0.03	0.254	0.012	0.208	Saliva	Vaginal/Menstrual fluid	no	oral_seminal_penile	within_1_Day
V20t1	0.226	0.078	0.008	0.096	0.01	0.582	Vaginal/Menstrual fluid	Vaginal/Menstrual fluid	no	oral_seminal_penile	within_1_Day
V20t2	0	0.204	0.096	0.004	0.042	0.654	Vaginal/Menstrual fluid	Vaginal/Menstrual fluid	no	seminal_penile	within_1_Day
V21t0	0.014	0.126	0.01	0.016	0.054	0.78	Vaginal/Menstrual fluid	Vaginal/Menstrual fluid	no	oral_seminal_penile	2-3_Days
V21t1	0.018	0.072	0.004	0.014	0.008	0.884	Vaginal/Menstrual fluid	Vaginal/Menstrual fluid	no	oral_seminal_penile	4-5_Days
V21t2	0.02	0.224	0.06	0.022	0.05	0.624	Vaginal/Menstrual fluid	Vaginal/Menstrual fluid	no	oral_seminal_penile	within_1_Day
V22t2	0	0.002	0	0	0.002	0.996	Vaginal/Menstrual fluid	Vaginal/Menstrual fluid	no	seminal_penile	within_1_Day
V23t0	0	0.06	0.034	0.006	0.018	0.882	Vaginal/Menstrual fluid	Vaginal/Menstrual fluid	no	seminal_penile	within_1_Day
V23t1	0	0.004	0	0	0.006	0.99	Vaginal/Menstrual fluid	Vaginal/Menstrual fluid	no	seminal_penile	within_1_Day
V23t2	0.076	0.052	0.002	0.06	0.014	0.796	Vaginal/Menstrual fluid	Vaginal/Menstrual fluid	no	seminal_penile	within_1_Day
V24t0	0	0	0	0	0.016	0.984	Vaginal/Menstrual fluid	Vaginal/Menstrual fluid	no	oral_seminal_penile	within_1_Day
V24t1	0	0	0	0	0.002	0.998	Vaginal/Menstrual fluid	Vaginal/Menstrual fluid	no	oral_seminal_penile	within_1_Day
V24t2	0	0.012	0.002	0	0.002	0.984	Vaginal/Menstrual fluid	Vaginal/Menstrual fluid	no	seminal_penile	within_1_Day
V2t0	0	0.374	0.048	0	0.038	0.54	Vaginal/Menstrual fluid	Vaginal/Menstrual fluid	no	seminal_penile	within_1_Day
V2t1	0	0.402	0.066	0	0.054	0.478	Vaginal/Menstrual fluid	Vaginal/Menstrual fluid	no	seminal_penile	4-5_Days
V2t2	0	0.396	0.038	0	0.016	0.55	Vaginal/Menstrual fluid	Vaginal/Menstrual fluid	no	seminal_penile	within_1_Day
V3t1	0	0.1	0.012	0	0	0.888	Vaginal/Menstrual fluid	Vaginal/Menstrual fluid	no	seminal_penile	2-3_Days
V4t0	0	0.114	0.014	0.026	0.022	0.824	Vaginal/Menstrual fluid	Vaginal/Menstrual fluid	no	oral_seminal_penile	within_1_Day
V5t1	0	0.09	0.008	0.002	0.038	0.862	Vaginal/Menstrual fluid	Vaginal/Menstrual fluid	no	seminal_penile	within_1_Day
V5t2	0	0.074	0.02	0.006	0.016	0.884	Vaginal/Menstrual fluid	Vaginal/Menstrual fluid	no	seminal_penile	2-3_Days
V6t0	0	0.092	0.06	0	0.104	0.744	Vaginal/Menstrual fluid	Vaginal/Menstrual fluid	yes	protection	within_1_Day
V6t1	0	0.024	0.004	0.004	0.008	0.96	Vaginal/Menstrual fluid	Vaginal/Menstrual fluid	yes	protection	within_1_Day
V7t0	0.002	0.148	0.036	0	0.04	0.774	Vaginal/Menstrual fluid	Vaginal/Menstrual fluid	yes	protection	4-5_Days
XF13	0	0.022	0.004	0	0.01	0.964	Vaginal/Menstrual fluid	Vaginal/Menstrual fluid	no	not_available	within_1_Day
XF17	0.09	0.382	0.36	0.032	0.014	0.122	Semen	Vaginal/Menstrual fluid	no	not_available	within_1_Day
XF18	0.158	0.27	0.058	0.166	0.056	0.292	Vaginal/Menstrual fluid	Vaginal/Menstrual fluid	no	not_available	within_1_Day
XF19	0	0.414	0.152	0.076	0.04	0.318	Semen	Vaginal/Menstrual fluid	no	not_available	within_1_Day
XF21	0.006	0.36	0.028	0.19	0.08	0.336	Semen	Vaginal/Menstrual fluid	no	not_available	within_1_Day
XF23	0	0.286	0.192	0.006	0.064	0.452	Vaginal/Menstrual fluid	Vaginal/Menstrual fluid	no	not_available	within_1_Day
XF24	0	0.002	0	0	0.01	0.988	Vaginal/Menstrual fluid	Vaginal/Menstrual fluid	no	not_available	within_1_Day
Prediction probabilitites for Semen samples from sexome study
sampleid	Saliva	Semen	Skin.penile	Skin.hand	Urine	Vaginal.Menstrual.fluid	prediction	Body_site_ed	protection	traces_expected	days_group
S11t0	0	0.454	0.126	0.024	0.294	0.102	Semen	Semen	yes	not_available	2-3_Days
S11t1	0.004	0.446	0.222	0.15	0.1	0.078	Semen	Semen	yes	not_available	4-5_Days
S12t0	0.004	0.518	0.128	0.22	0.092	0.038	Semen	Semen	no	not_available	within_1_Day
S12t1	0	0.674	0.184	0.028	0.072	0.042	Semen	Semen	no	not_available	4-5_Days
S12t2	0.002	0.518	0.296	0.022	0.082	0.08	Semen	Semen	no	not_available	4-5_Days
S13t0	0.006	0.636	0.05	0.04	0.088	0.18	Semen	Semen	no	not_available	2-3_Days
S14t0	0	0.554	0.068	0.274	0.048	0.056	Semen	Semen	no	not_available	within_1_Day
S15t0	0.366	0.176	0.036	0.4	0.002	0.02	Skin hand	Semen	no	not_available	2-3_Days
S15t1	0.702	0.088	0.016	0.144	0.008	0.042	Saliva	Semen	no	not_available	2-3_Days
S16t2	0	0.68	0.22	0.046	0.04	0.014	Semen	Semen	no	not_available	4-5_Days
S17t2	0.008	0.548	0.242	0.054	0.038	0.11	Semen	Semen	no	not_available	within_1_Day
S18t0	0.018	0.46	0.038	0.128	0.158	0.198	Semen	Semen	no	not_available	within_1_Day
S18t1	0.008	0.468	0.14	0.038	0.086	0.26	Semen	Semen	no	not_available	2-3_Days
S18t2	0	0.404	0.006	0.04	0.256	0.294	Semen	Semen	no	not_available	2-3_Days
S19t0	0	0.584	0.124	0.182	0.08	0.03	Semen	Semen	no	not_available	2-3_Days
S19t1	0.028	0.364	0.142	0.34	0.062	0.064	Semen	Semen	no	not_available	within_1_Day
S19t2	0.014	0.33	0.132	0.358	0.076	0.09	Skin hand	Semen	no	not_available	within_1_Day
S20t0	0.332	0.25	0.036	0.316	0.02	0.046	Saliva	Semen	no	not_available	within_1_Day
S20t1	0.442	0.236	0.042	0.182	0.036	0.062	Saliva	Semen	no	not_available	within_1_Day
S20t2	0.146	0.182	0.05	0.518	0.024	0.08	Skin hand	Semen	no	not_available	within_1_Day
S21t1	0.26	0.252	0.046	0.384	0.04	0.018	Skin hand	Semen	no	not_available	4-5_Days
S21t2	0.684	0.106	0.014	0.146	0.006	0.044	Saliva	Semen	no	not_available	within_1_Day
S22t2	0.004	0.394	0.09	0.436	0.056	0.02	Skin hand	Semen	no	not_available	within_1_Day
S23t0	0	0.366	0.064	0.112	0.084	0.374	Vaginal/Menstrual fluid	Semen	no	not_available	within_1_Day
S23t1	0.008	0.4	0.164	0.008	0.078	0.342	Semen	Semen	no	not_available	within_1_Day
S23t2	0.028	0.368	0.074	0.086	0.144	0.3	Semen	Semen	no	not_available	within_1_Day
S24t0	0	0.546	0.09	0.172	0.024	0.168	Semen	Semen	no	not_available	within_1_Day
S24t1	0.438	0.192	0.022	0.178	0.03	0.14	Saliva	Semen	no	not_available	within_1_Day
S24t2	0	0.344	0.018	0.028	0.124	0.486	Vaginal/Menstrual fluid	Semen	no	not_available	within_1_Day
S2t0	0	0.478	0.02	0.002	0.062	0.438	Semen	Semen	no	not_available	within_1_Day
S2t1	0	0.534	0.056	0.248	0.104	0.058	Semen	Semen	no	not_available	4-5_Days
S2t2	0	0.414	0.036	0.012	0.104	0.434	Vaginal/Menstrual fluid	Semen	no	not_available	within_1_Day
S3t1	0	0.676	0.254	0.018	0.024	0.028	Semen	Semen	no	not_available	2-3_Days
S4t0	0	0.596	0.118	0.006	0.112	0.168	Semen	Semen	no	not_available	2-3_Days
S5t0	0	0.786	0.04	0.036	0.072	0.066	Semen	Semen	no	not_available	2-3_Days
S5t1	0	0.674	0.076	0.166	0.076	0.008	Semen	Semen	no	not_available	within_1_Day
S5t2	0	0.58	0.2	0.02	0.116	0.084	Semen	Semen	no	not_available	2-3_Days
S6t0	0	0.66	0.054	0.05	0.148	0.088	Semen	Semen	yes	not_available	within_1_Day
S6t1	0	0.506	0.068	0.084	0.264	0.078	Semen	Semen	yes	not_available	within_1_Day
S7t0	0	0.676	0.104	0.108	0.038	0.074	Semen	Semen	yes	not_available	4-5_Days
Prediction probabilitites for Penile skin samples from sexome study
sampleid	Saliva	Semen	Skin.penile	Skin.hand	Urine	Vaginal.Menstrual.fluid	prediction	Body_site_ed	protection	traces_expected	days_group
AM19	0.034	0.342	0.128	0.242	0.062	0.192	Semen	Skin-penile	yes	not_available	4-5_Days
P11t0	0	0.264	0.538	0.002	0.058	0.138	Skin-penile	Skin-penile	yes	protection	2-3_Days
P11t1	0	0.296	0.528	0.006	0.036	0.134	Skin-penile	Skin-penile	yes	protection	4-5_Days
P12t0	0.002	0.482	0.29	0.036	0.078	0.112	Semen	Skin-penile	no	oral_vaginal	within_1_Day
P12t1	0	0.34	0.474	0.008	0.082	0.096	Skin-penile	Skin-penile	no	vaginal	4-5_Days
P12t2	0.002	0.316	0.522	0.004	0.044	0.112	Skin-penile	Skin-penile	no	vaginal	4-5_Days
P13t0	0	0.508	0.342	0.026	0.062	0.062	Semen	Skin-penile	no	vaginal	2-3_Days
P14t0	0	0.364	0.366	0.156	0.04	0.074	Skin-penile	Skin-penile	no	vaginal	within_1_Day
P14t1	0.002	0.278	0.298	0.322	0.03	0.07	Skin hand	Skin-penile	no	vaginal	within_1_Day
P15t0	0.016	0.312	0.266	0.27	0.036	0.1	Semen	Skin-penile	no	vaginal	2-3_Days
P15t1	0.034	0.294	0.01	0.474	0.11	0.078	Skin hand	Skin-penile	no	vaginal	2-3_Days
P16t2	0	0.256	0.528	0.01	0.038	0.168	Skin-penile	Skin-penile	no	oral	4-5_Days
P17t2	0	0.308	0.402	0.02	0.034	0.236	Skin-penile	Skin-penile	no	oral_vaginal	within_1_Day
P18t0	0.054	0.25	0.302	0.278	0.032	0.084	Skin-penile	Skin-penile	no	oral_vaginal	within_1_Day
P18t1	0	0.386	0.312	0.15	0.086	0.066	Semen	Skin-penile	no	oral_vaginal	2-3_Days
P18t2	0	0.332	0.442	0.13	0.066	0.03	Skin-penile	Skin-penile	no	oral_vaginal	2-3_Days
P19t0	0	0.332	0.49	0	0.052	0.126	Skin-penile	Skin-penile	no	oral_vaginal	2-3_Days
P19t1	0	0.264	0.352	0.006	0.082	0.296	Skin-penile	Skin-penile	yes	protection	within_1_Day
P19t2	0.012	0.376	0.16	0.234	0.086	0.132	Semen	Skin-penile	no	vaginal	within_1_Day
P20t0	0.426	0.13	0.052	0.316	0.026	0.05	Saliva	Skin-penile	no	oral_vaginal	within_1_Day
P20t1	0.492	0.162	0.108	0.158	0.024	0.056	Saliva	Skin-penile	no	oral_vaginal	within_1_Day
P20t2	0.446	0.114	0.086	0.254	0.022	0.078	Saliva	Skin-penile	no	oral_vaginal	within_1_Day
P21t0	0.022	0.358	0.132	0.42	0.048	0.02	Skin hand	Skin-penile	no	oral_vaginal	2-3_Days
P21t1	0.02	0.354	0.13	0.448	0.03	0.018	Skin hand	Skin-penile	no	oral_vaginal	4-5_Days
P21t2	0.102	0.23	0.082	0.54	0.026	0.02	Skin hand	Skin-penile	no	oral_vaginal	within_1_Day
P22t2	0	0.238	0.184	0	0.032	0.546	Vaginal/Menstrual fluid	Skin-penile	no	vaginal	within_1_Day
P23t0	0	0.174	0.096	0.012	0.042	0.676	Vaginal/Menstrual fluid	Skin-penile	no	vaginal	within_1_Day
P23t1	0.006	0.438	0.186	0.01	0.058	0.302	Semen	Skin-penile	no	vaginal	within_1_Day
P23t2	0.25	0.18	0.09	0.11	0.076	0.294	Vaginal/Menstrual fluid	Skin-penile	no	vaginal	within_1_Day
P24t0	0.012	0.22	0.014	0.014	0.02	0.72	Vaginal/Menstrual fluid	Skin-penile	no	vaginal	within_1_Day
P24t1	0	0.174	0.096	0.008	0.024	0.698	Vaginal/Menstrual fluid	Skin-penile	no	vaginal	within_1_Day
P24t2	0	0.046	0.004	0.002	0.042	0.906	Vaginal/Menstrual fluid	Skin-penile	no	vaginal	within_1_Day
P2t0	0	0.408	0.074	0	0.028	0.49	Vaginal/Menstrual fluid	Skin-penile	no	vaginal	within_1_Day
P2t1	0	0.62	0.196	0.09	0.042	0.052	Semen	Skin-penile	no	vaginal	4-5_Days
P2t2	0	0.39	0.058	0	0.03	0.522	Vaginal/Menstrual fluid	Skin-penile	no	vaginal	within_1_Day
P3t1	0	0.25	0.508	0.004	0.05	0.188	Skin-penile	Skin-penile	no	oral_vaginal	2-3_Days
P4t0	0	0.43	0.31	0.002	0.054	0.204	Semen	Skin-penile	no	oral_vaginal	2-3_Days
P5t0	0	0.428	0.238	0.008	0.076	0.25	Semen	Skin-penile	no	vaginal	2-3_Days
P5t1	0	0.386	0.344	0.008	0.044	0.218	Semen	Skin-penile	no	vaginal	within_1_Day
P5t2	0	0.442	0.336	0.004	0.054	0.164	Semen	Skin-penile	no	vaginal	2-3_Days
P6t0	0	0.286	0.39	0.114	0.094	0.116	Skin-penile	Skin-penile	yes	protection	within_1_Day
P6t1	0	0.35	0.314	0.174	0.05	0.112	Semen	Skin-penile	yes	protection	within_1_Day
P7t0	0	0.378	0.386	0.002	0.06	0.174	Skin-penile	Skin-penile	yes	protection	4-5_Days
XM13	0	0.156	0.072	0.002	0.022	0.748	Vaginal/Menstrual fluid	Skin-penile	no	not_available	within_1_Day
XM17	0.002	0.428	0.424	0.004	0.012	0.13	Semen	Skin-penile	no	not_available	within_1_Day
XM18	0.102	0.216	0.124	0.408	0.054	0.096	Skin hand	Skin-penile	no	not_available	within_1_Day
XM19	0.006	0.364	0.15	0.234	0.092	0.154	Semen	Skin-penile	no	not_available	within_1_Day
XM21	0.01	0.234	0.026	0.196	0.026	0.508	Vaginal/Menstrual fluid	Skin-penile	no	not_available	within_1_Day
XM23	0	0.332	0.188	0.008	0.058	0.414	Vaginal/Menstrual fluid	Skin-penile	no	not_available	within_1_Day
XM24	0	0.002	0.002	0	0.008	0.988	Vaginal/Menstrual fluid	Skin-penile	no	not_available	within_1_Day
Prediction probabilitites for Underwear samples from sexome study
sampleid	Saliva	Semen	Urine	Skin hand	Skin.penile	Vaginal/Menstrual fluid	prediction	Body_site_ed	Substrate
UndA	0.008	0.068	0.01	0.014	0.002	0.898	Vaginal/Menstrual fluid	Vaginal/Menstrual fluid	underwear
UndB	0	0.202	0.102	0.114	0.058	0.524	Vaginal/Menstrual fluid	Vaginal/Menstrual fluid	underwear
UndC	0	0.326	0.074	0.052	0.114	0.434	Vaginal/Menstrual fluid	Vaginal/Menstrual fluid	underwear
UndD	0	0.066	0.044	0.01	0.012	0.868	Vaginal/Menstrual fluid	Vaginal/Menstrual fluid	underwear
UndE	0	0.152	0.028	0.09	0.05	0.68	Vaginal/Menstrual fluid	Vaginal/Menstrual fluid	underwear
UndG	0	0.21	0.016	0.052	0.038	0.684	Vaginal/Menstrual fluid	Vaginal/Menstrual fluid	underwear
UndH	0	0.108	0.022	0.006	0.01	0.854	Vaginal/Menstrual fluid	Vaginal/Menstrual fluid	underwear
UndJ	0	0.198	0.05	0.004	0.184	0.564	Vaginal/Menstrual fluid	Vaginal/Menstrual fluid	underwear
UndK	0.002	0.242	0.038	0.178	0.05	0.49	Vaginal/Menstrual fluid	Vaginal/Menstrual fluid	underwear
UndO	0	0.124	0.082	0.006	0.064	0.724	Vaginal/Menstrual fluid	Vaginal/Menstrual fluid	underwear
