# Supplementary material for: Standardizing a microbiome pipeline for body fluid identification from complex crime scene stains
Source: Appl Environ Microbiol. 2025 Apr 30;91(5):e01871-24. doi: 10.1128/aem.01871-24 (PMC12093949; doi:10.1128/aem.01871-24)
Supplement: File S8 — Metadata files for training and mock data sets used in the study. [file aem.01871-24-s0008.txt]

	sampleid	Body_site_ed_vf	Body_site	Body_site_ed	Body_site_ed_negs	Individual	Time	Biological_sex	Mixture	Substrate	Region	Exposure_time_days	Deposition_conditions	Preservation_buffer	Dataset	Dataset_researcher	Extraction_kit	Accession_numbers	days_since_sex	protection	circumcision	menstruation	more_than_1_sex_partner	traces_expected	Training_or_mock
1	A001	Semen	Se	Semen	Semen	O	fresh	Male	No	swab	V1V3	0	indoor	No	ZIFM_dataset1	Larissa_schuh	QIAmp Biostic Bacteremia kit	PRJNA1201188	NA	NA	NA	NA	NA	NA	training
2	A002	Semen	Se	Semen	Semen	P	fresh	Male	No	swab	V1V3	0	indoor	No	ZIFM_dataset1	Larissa_schuh	QIAmp Biostic Bacteremia kit	PRJNA1201188	NA	NA	NA	NA	NA	NA	training
3	A005	Semen	Se	Semen	Semen	M	fresh	Male	No	swab	V1V3	0	indoor	No	ZIFM_dataset1	Larissa_schuh	QIAmp Biostic Bacteremia kit	PRJNA1201188	NA	NA	NA	NA	NA	NA	training
4	A006	Semen	Se	Semen	Semen	N	fresh	Male	No	swab	V1V3	0	indoor	No	ZIFM_dataset1	Larissa_schuh	QIAmp Biostic Bacteremia kit	PRJNA1201188	NA	NA	NA	NA	NA	NA	training
5	A007	Semen	Se	Semen	Semen	Q	fresh	Male	No	swab	V1V3	0	indoor	No	ZIFM_dataset1	Larissa_schuh	QIAmp Biostic Bacteremia kit	PRJNA1201188	NA	NA	NA	NA	NA	NA	training
6	A008	Semen	Se	Semen	Semen	R	fresh	Male	No	swab	V1V3	0	indoor	No	ZIFM_dataset1	Larissa_schuh	QIAmp Biostic Bacteremia kit	PRJNA1201188	NA	NA	NA	NA	NA	NA	training
7	A013	Urine	Ur	Urine	Urine	A	fresh	Female	No	swab	V1V3	0	indoor	No	ZIFM_dataset1	Larissa_schuh	QIAmp Biostic Bacteremia kit	PRJNA1201188	NA	NA	NA	NA	NA	NA	training
8	A015	Urine	Ur	Urine	Urine	M	fresh	Male	No	swab	V1V3	0	indoor	No	ZIFM_dataset1	Larissa_schuh	QIAmp Biostic Bacteremia kit	PRJNA1201188	NA	NA	NA	NA	NA	NA	training
9	A017	Urine	Ur	Urine	Urine	C	fresh	Female	No	swab	V1V3	0	indoor	No	ZIFM_dataset1	Larissa_schuh	QIAmp Biostic Bacteremia kit	PRJNA1201188	NA	NA	NA	NA	NA	NA	training
10	A019	Urine	Ur	Urine	Urine	D	fresh	Female	No	swab	V1V3	0	indoor	No	ZIFM_dataset1	Larissa_schuh	QIAmp Biostic Bacteremia kit	PRJNA1201188	NA	NA	NA	NA	NA	NA	training
11	A021	Urine	Ur	Urine	Urine	N	fresh	Male	No	swab	V1V3	0	indoor	No	ZIFM_dataset1	Larissa_schuh	QIAmp Biostic Bacteremia kit	PRJNA1201188	NA	NA	NA	NA	NA	NA	training
12	A023	Urine	Ur	Urine	Urine	Q	fresh	Male	No	swab	V1V3	0	indoor	No	ZIFM_dataset1	Larissa_schuh	QIAmp Biostic Bacteremia kit	PRJNA1201188	NA	NA	NA	NA	NA	NA	training
13	A026	Menstrual_blood	Mbl	Vaginal_swab	Vaginal_swab	E	fresh	Female	No	swab	V1V3	0	indoor	No	ZIFM_dataset1	Larissa_schuh	QIAmp Biostic Bacteremia kit	PRJNA1201188	NA	NA	NA	NA	NA	NA	training
14	A028	Menstrual_blood	Mbl	Vaginal_swab	Vaginal_swab	G	fresh	Female	No	swab	V1V3	0	indoor	No	ZIFM_dataset1	Larissa_schuh	QIAmp Biostic Bacteremia kit	PRJNA1201188	NA	NA	NA	NA	NA	NA	training
15	A029	Menstrual_blood	Mbl	Vaginal_swab	Vaginal_swab	H	fresh	Female	No	swab	V1V3	0	indoor	No	ZIFM_dataset1	Larissa_schuh	QIAmp Biostic Bacteremia kit	PRJNA1201188	NA	NA	NA	NA	NA	NA	training
16	A030	Menstrual_blood	Mbl	Vaginal_swab	Vaginal_swab	I	fresh	Female	No	swab	V1V3	0	indoor	No	ZIFM_dataset1	Larissa_schuh	QIAmp Biostic Bacteremia kit	PRJNA1201188	NA	NA	NA	NA	NA	NA	training
17	A034	Menstrual_blood	Mb	Vaginal_swab	Vaginal_swab	C	fresh	Female	No	swab	V1V3	0	indoor	No	ZIFM_dataset1	Larissa_schuh	QIAmp Biostic Bacteremia kit	PRJNA1201188	NA	NA	NA	NA	NA	NA	training
18	A036	Menstrual_blood	Mbl	Vaginal_swab	Vaginal_swab	D	fresh	Female	No	swab	V1V3	0	indoor	No	ZIFM_dataset1	Larissa_schuh	QIAmp Biostic Bacteremia kit	PRJNA1201188	NA	NA	NA	NA	NA	NA	training
19	A040	Vaginal_fluid	Vf	Vaginal_swab	Vaginal_swab	B	fresh	Female	No	swab	V1V3	0	indoor	No	ZIFM_dataset1	Larissa_schuh	QIAmp Biostic Bacteremia kit	PRJNA1201188	NA	NA	NA	NA	NA	NA	training
20	A042	Vaginal_fluid	Vf	Vaginal_swab	Vaginal_swab	C	fresh	Female	No	swab	V1V3	0	indoor	No	ZIFM_dataset1	Larissa_schuh	QIAmp Biostic Bacteremia kit	PRJNA1201188	NA	NA	NA	NA	NA	NA	training
21	A046	Vaginal_fluid	Vf	Vaginal_swab	Vaginal_swab	F	fresh	Female	No	swab	V1V3	0	indoor	No	ZIFM_dataset1	Larissa_schuh	QIAmp Biostic Bacteremia kit	PRJNA1201188	NA	NA	NA	NA	NA	NA	training
22	A048	Vaginal_fluid	Vf	Vaginal_swab	Vaginal_swab	H	fresh	Female	No	swab	V1V3	0	indoor	No	ZIFM_dataset1	Larissa_schuh	QIAmp Biostic Bacteremia kit	PRJNA1201188	NA	NA	NA	NA	NA	NA	training
23	A050	Saliva	Sa	Saliva	Saliva	A	fresh	Female	No	swab	V1V3	0	indoor	No	ZIFM_dataset1	Larissa_schuh	QIAmp Biostic Bacteremia kit	PRJNA1201188	NA	NA	NA	NA	NA	NA	training
24	A052	Saliva	Sa	Saliva	Saliva	M	fresh	Male	No	swab	V1V3	0	indoor	No	ZIFM_dataset1	Larissa_schuh	QIAmp Biostic Bacteremia kit	PRJNA1201188	NA	NA	NA	NA	NA	NA	training
25	A054	Saliva	Sa	Saliva	Saliva	C	fresh	Female	No	swab	V1V3	0	indoor	No	ZIFM_dataset1	Larissa_schuh	QIAmp Biostic Bacteremia kit	PRJNA1201188	NA	NA	NA	NA	NA	NA	training
26	A056	Saliva	Sa	Saliva	Saliva	D	fresh	Female	No	swab	V1V3	0	indoor	No	ZIFM_dataset1	Larissa_schuh	QIAmp Biostic Bacteremia kit	PRJNA1201188	NA	NA	NA	NA	NA	NA	training
27	A058	Saliva	Sa	Saliva	Saliva	N	fresh	Male	No	swab	V1V3	0	indoor	No	ZIFM_dataset1	Larissa_schuh	QIAmp Biostic Bacteremia kit	PRJNA1201188	NA	NA	NA	NA	NA	NA	training
28	A060	Saliva	Sa	Saliva	Saliva	Q	fresh	Male	No	swab	V1V3	0	indoor	No	ZIFM_dataset1	Larissa_schuh	QIAmp Biostic Bacteremia kit	PRJNA1201188	NA	NA	NA	NA	NA	NA	training
29	Mb-01-ds_R1_001_V1F	Menstrual_blood	Mbl	Vaginal_swab	Vaginal_swab	Donor1	fresh	female	No	swab	V1V3_fwd	0	indoor	No	ZIFM_dataset2	larissa_walser	Mini	PRJNA1201188	NA	NA	NA	NA	NA	NA	training
30	Mb-03_S9_L001_R1_001_V1F	Menstrual_blood	Mbl	Vaginal_swab	Vaginal_swab	Donor1	fresh	female	No	swab	V1V3_fwd	0	indoor	No	ZIFM_dataset2	larissa_walser	PowerSoil	PRJNA1201188	NA	NA	NA	NA	NA	NA	training
31	Mb-04_S6_L001_R1_001_V1F	Menstrual_blood	Mbl	Vaginal_swab	Vaginal_swab	Donor1	fresh	female	No	swab	V1V3_fwd	0	indoor	No	ZIFM_dataset2	larissa_walser	PrepFiler	PRJNA1201188	NA	NA	NA	NA	NA	NA	training
32	Mb-05_S4_L001_R1_001_V1F	Menstrual_blood	Mbl	Vaginal_swab	Vaginal_swab	Donor2	fresh	female	No	swab	V1V3_fwd	0	indoor	No	ZIFM_dataset2	larissa_walser	Mini	PRJNA1201188	NA	NA	NA	NA	NA	NA	training
33	Mb-06_S7_L001_R1_001_V1F	Menstrual_blood	Mbl	Vaginal_swab	Vaginal_swab	Donor2	fresh	female	No	swab	V1V3_fwd	0	indoor	No	ZIFM_dataset2	larissa_walser	PrepFiler	PRJNA1201188	NA	NA	NA	NA	NA	NA	training
34	Mb-07_S10_L001_R1_001_V1F	Menstrual_blood	Mbl	Vaginal_swab	Vaginal_swab	Donor2	fresh	female	No	swab	V1V3_fwd	0	indoor	No	ZIFM_dataset2	larissa_walser	PowerSoil	PRJNA1201188	NA	NA	NA	NA	NA	NA	training
35	Mb-09_S5_L001_R1_001_V1F	Menstrual_blood	Mbl	Vaginal_swab	Vaginal_swab	Donor8	fresh	female	No	swab	V1V3_fwd	0	indoor	No	ZIFM_dataset2	larissa_walser	Mini	PRJNA1201188	NA	NA	NA	NA	NA	NA	training
36	Mb-10_S8_L001_R1_001_V1F	Menstrual_blood	Mbl	Vaginal_swab	Vaginal_swab	Donor8	fresh	female	No	swab	V1V3_fwd	0	indoor	No	ZIFM_dataset2	larissa_walser	PrepFiler	PRJNA1201188	NA	NA	NA	NA	NA	NA	training
37	Mb-11_S11_L001_R1_001_V1F	Menstrual_blood	Mbl	Vaginal_swab	Vaginal_swab	Donor8	fresh	female	No	swab	V1V3_fwd	0	indoor	No	ZIFM_dataset2	larissa_walser	PowerSoil	PRJNA1201188	NA	NA	NA	NA	NA	NA	training
38	Sa-01-ds_R1_001_V1F	Saliva	Sa	Saliva	Saliva	Donor1	fresh	female	No	swab	V1V3_fwd	0	indoor	No	ZIFM_dataset2	larissa_walser	Mini	PRJNA1201188	NA	NA	NA	NA	NA	NA	training
39	Sa-03_S33_L001_R1_001_V1F	Saliva	Sa	Saliva	Saliva	Donor1	fresh	female	No	swab	V1V3_fwd	0	indoor	No	ZIFM_dataset2	larissa_walser	PowerSoil	PRJNA1201188	NA	NA	NA	NA	NA	NA	training
40	Sa-04_S30_L001_R1_001_V1F	Saliva	Sa	Saliva	Saliva	Donor1	fresh	female	No	swab	V1V3_fwd	0	indoor	No	ZIFM_dataset2	larissa_walser	PrepFiler	PRJNA1201188	NA	NA	NA	NA	NA	NA	training
41	Sa-05_S28_L001_R1_001_V1F	Saliva	Sa	Saliva	Saliva	Donor2	fresh	female	No	swab	V1V3_fwd	0	indoor	No	ZIFM_dataset2	larissa_walser	Mini	PRJNA1201188	NA	NA	NA	NA	NA	NA	training
42	Sa-07_S34_L001_R1_001_V1F	Saliva	Sa	Saliva	Saliva	Donor2	fresh	female	No	swab	V1V3_fwd	0	indoor	No	ZIFM_dataset2	larissa_walser	PowerSoil	PRJNA1201188	NA	NA	NA	NA	NA	NA	training
43	Sa-08_S31_L001_R1_001_V1F	Saliva	Sa	Saliva	Saliva	Donor2	fresh	female	No	swab	V1V3_fwd	0	indoor	No	ZIFM_dataset2	larissa_walser	PrepFiler	PRJNA1201188	NA	NA	NA	NA	NA	NA	training
44	Sa-09_S29_L001_R1_001_V1F	Saliva	Sa	Saliva	Saliva	Donor3	fresh	female	No	swab	V1V3_fwd	0	indoor	No	ZIFM_dataset2	larissa_walser	Mini	PRJNA1201188	NA	NA	NA	NA	NA	NA	training
45	Sa-11_S35_L001_R1_001_V1F	Saliva	Sa	Saliva	Saliva	Donor3	fresh	female	No	swab	V1V3_fwd	0	indoor	No	ZIFM_dataset2	larissa_walser	PowerSoil	PRJNA1201188	NA	NA	NA	NA	NA	NA	training
46	Sa-12_S32_L001_R1_001_V1F	Saliva	Sa	Saliva	Saliva	Donor3	fresh	female	No	swab	V1V3_fwd	0	indoor	No	ZIFM_dataset2	larissa_walser	PrepFiler	PRJNA1201188	NA	NA	NA	NA	NA	NA	training
47	Sem-01-ds_R1_001_V1F	Semen	Se	Semen	Semen	Donor4	fresh	male	No	swab	V1V3_fwd	0	indoor	No	ZIFM_dataset2	larissa_walser	Mini	PRJNA1201188	NA	NA	NA	NA	NA	NA	training
48	Sem-03_S57_L001_R1_001_V1F	Semen	Se	Semen	Semen	Donor4	frozen	male	No	swab	V1V3_fwd	0	-20 degrees	No	ZIFM_dataset2	larissa_walser	PowerSoil	PRJNA1201188	NA	NA	NA	NA	NA	NA	training
49	Sem-04_S54_L001_R1_001_V1F	Semen	Se	Semen	Semen	Donor4	frozen	male	No	swab	V1V3_fwd	0	-20 degrees	No	ZIFM_dataset2	larissa_walser	PrepFiler	PRJNA1201188	NA	NA	NA	NA	NA	NA	training
50	Sem-07_S58_L001_R1_001_V1F	Semen	Se	Semen	Semen	Donor9	frozen	male	No	swab	V1V3_fwd	0	-20 degrees	No	ZIFM_dataset2	larissa_walser	PowerSoil	PRJNA1201188	NA	NA	NA	NA	NA	NA	training
51	Sem-09_S53_L001_R1_001_V1F	Semen	Se	Semen	Semen	Donor10	fresh	male	No	swab	V1V3_fwd	0	indoor	No	ZIFM_dataset2	larissa_walser	Mini	PRJNA1201188	NA	NA	NA	NA	NA	NA	training
52	Sem-10_S56_L001_R1_001_V1F	Semen	Se	Semen	Semen	Donor10	frozen	male	No	swab	V1V3_fwd	0	-20 degrees	No	ZIFM_dataset2	larissa_walser	PrepFiler	PRJNA1201188	NA	NA	NA	NA	NA	NA	training
53	Sem-11_S59_L001_R1_001_V1F	Semen	Se	Semen	Semen	Donor10	frozen	male	No	swab	V1V3_fwd	0	-20 degrees	No	ZIFM_dataset2	larissa_walser	PowerSoil	PRJNA1201188	NA	NA	NA	NA	NA	NA	training
54	Sk-01-ds_R1_001_V1F	Skin_hand_forearm	Sk	Skin_hand_forearm	Skin_hand_forearm	Donor3	fresh	female	No	swab	V1V3_fwd	0	indoor	No	ZIFM_dataset2	larissa_walser	Mini	PRJNA1201188	NA	NA	NA	NA	NA	NA	training
55	Sk-02_S78_L001_R1_001_V1F	Skin_hand_forearm	Sk	Skin_hand_forearm	Skin_hand_forearm	Donor3	fresh	female	No	swab	V1V3_fwd	0	indoor	No	ZIFM_dataset2	larissa_walser	PrepFiler	PRJNA1201188	NA	NA	NA	NA	NA	NA	training
56	Sk-03_S81_L001_R1_001_V1F	Skin_hand_forearm	Sk	Skin_hand_forearm	Skin_hand_forearm	Donor3	fresh	female	No	swab	V1V3_fwd	0	indoor	No	ZIFM_dataset2	larissa_walser	PowerSoil	PRJNA1201188	NA	NA	NA	NA	NA	NA	training
57	Sk-05_S76_L001_R1_001_V1F	Skin_hand_forearm	Sk	Skin_hand_forearm	Skin_hand_forearm	Donor7	fresh	female	No	swab	V1V3_fwd	0	indoor	No	ZIFM_dataset2	larissa_walser	Mini	PRJNA1201188	NA	NA	NA	NA	NA	NA	training
58	Sk-06_S79_L001_R1_001_V1F	Skin_hand_forearm	Sk	Skin_hand_forearm	Skin_hand_forearm	Donor7	fresh	female	No	swab	V1V3_fwd	0	indoor	No	ZIFM_dataset2	larissa_walser	PrepFiler	PRJNA1201188	NA	NA	NA	NA	NA	NA	training
59	Sk-07_S82_L001_R1_001_V1F	Skin_hand_forearm	Sk	Skin_hand_forearm	Skin_hand_forearm	Donor7	fresh	female	No	swab	V1V3_fwd	0	indoor	No	ZIFM_dataset2	larissa_walser	PowerSoil	PRJNA1201188	NA	NA	NA	NA	NA	NA	training
60	Sk-09_S77_L001_R1_001_V1F	Skin_hand_forearm	Sk	Skin_hand_forearm	Skin_hand_forearm	Donor5	fresh	female	No	swab	V1V3_fwd	0	indoor	No	ZIFM_dataset2	larissa_walser	Mini	PRJNA1201188	NA	NA	NA	NA	NA	NA	training
61	Sk-10_S80_L001_R1_001_V1F	Skin_hand_forearm	Sk	Skin_hand_forearm	Skin_hand_forearm	Donor5	fresh	female	No	swab	V1V3_fwd	0	indoor	No	ZIFM_dataset2	larissa_walser	PrepFiler	PRJNA1201188	NA	NA	NA	NA	NA	NA	training
62	Sk-11_S83_L001_R1_001_V1F	Skin_hand_forearm	Sk	Skin_hand_forearm	Skin_hand_forearm	Donor5	fresh	female	No	swab	V1V3_fwd	0	indoor	No	ZIFM_dataset2	larissa_walser	PowerSoil	PRJNA1201188	NA	NA	NA	NA	NA	NA	training
63	U-01-ds_R1_001_V1F	Urine	Ur	Urine	Urine	Donor1	fresh	female	No	swab	V1V3_fwd	0	indoor	No	ZIFM_dataset2	larissa_walser	Mini	PRJNA1201188	NA	NA	NA	NA	NA	NA	training
64	U-02_S42_L001_R1_001_V1F	Urine	Ur	Urine	Urine	Donor1	fresh	female	No	swab	V1V3_fwd	0	indoor	No	ZIFM_dataset2	larissa_walser	PrepFiler	PRJNA1201188	NA	NA	NA	NA	NA	NA	training
65	U-03_S45_L001_R1_001_V1F	Urine	Ur	Urine	Urine	Donor1	fresh	female	No	swab	V1V3_fwd	0	indoor	No	ZIFM_dataset2	larissa_walser	PowerSoil	PRJNA1201188	NA	NA	NA	NA	NA	NA	training
66	U-05_S40_L001_R1_001_V1F	Urine	Ur	Urine	Urine	Donor4	fresh	male	No	swab	V1V3_fwd	0	indoor	No	ZIFM_dataset2	larissa_walser	Mini	PRJNA1201188	NA	NA	NA	NA	NA	NA	training
67	U-06_S43_L001_R1_001_V1F	Urine	Ur	Urine	Urine	Donor4	fresh	male	No	swab	V1V3_fwd	0	indoor	No	ZIFM_dataset2	larissa_walser	PrepFiler	PRJNA1201188	NA	NA	NA	NA	NA	NA	training
68	U-07_S46_L001_R1_001_V1F	Urine	Ur	Urine	Urine	Donor4	fresh	male	No	swab	V1V3_fwd	0	indoor	No	ZIFM_dataset2	larissa_walser	PowerSoil	PRJNA1201188	NA	NA	NA	NA	NA	NA	training
69	U-09_S41_L001_R1_001_V1F	Urine	Ur	Urine	Urine	Donor3	fresh	female	No	swab	V1V3_fwd	0	indoor	No	ZIFM_dataset2	larissa_walser	Mini	PRJNA1201188	NA	NA	NA	NA	NA	NA	training
70	U-10_S44_L001_R1_001_V1F	Urine	Ur	Urine	Urine	Donor3	fresh	female	No	swab	V1V3_fwd	0	indoor	No	ZIFM_dataset2	larissa_walser	PrepFiler	PRJNA1201188	NA	NA	NA	NA	NA	NA	training
71	U-11_S47_L001_R1_001_V1F	Urine	Ur	Urine	Urine	Donor3	fresh	female	No	swab	V1V3_fwd	0	indoor	No	ZIFM_dataset2	larissa_walser	PowerSoil	PRJNA1201188	NA	NA	NA	NA	NA	NA	training
72	V-01-ds_R1_001_V1F	Vaginal_fluid	Vf	Vaginal_swab	Vaginal_swab	Donor2	fresh	female	No	swab	V1V3_fwd	0	indoor	No	ZIFM_dataset2	larissa_walser	Mini	PRJNA1201188	NA	NA	NA	NA	NA	NA	training
73	V-03_S21_L001_R1_001_V1F	Vaginal_fluid	Vf	Vaginal_swab	Vaginal_swab	Donor2	fresh	female	No	swab	V1V3_fwd	0	indoor	No	ZIFM_dataset2	larissa_walser	PowerSoil	PRJNA1201188	NA	NA	NA	NA	NA	NA	training
74	V-04_S18_L001_R1_001_V1F	Vaginal_fluid	Vf	Vaginal_swab	Vaginal_swab	Donor2	fresh	female	No	swab	V1V3_fwd	0	indoor	No	ZIFM_dataset2	larissa_walser	PrepFiler	PRJNA1201188	NA	NA	NA	NA	NA	NA	training
75	V-05_S16_L001_R1_001_V1F	Vaginal_fluid	Vf	Vaginal_swab	Vaginal_swab	Donor3	fresh	female	No	swab	V1V3_fwd	0	indoor	No	ZIFM_dataset2	larissa_walser	Mini	PRJNA1201188	NA	NA	NA	NA	NA	NA	training
76	V-06_S19_L001_R1_001_V1F	Vaginal_fluid	Vf	Vaginal_swab	Vaginal_swab	Donor3	fresh	female	No	swab	V1V3_fwd	0	indoor	No	ZIFM_dataset2	larissa_walser	PrepFiler	PRJNA1201188	NA	NA	NA	NA	NA	NA	training
77	V-07_S22_L001_R1_001_V1F	Vaginal_fluid	Vf	Vaginal_swab	Vaginal_swab	Donor3	fresh	female	No	swab	V1V3_fwd	0	indoor	No	ZIFM_dataset2	larissa_walser	PowerSoil	PRJNA1201188	NA	NA	NA	NA	NA	NA	training
78	V-09_S17_L001_R1_001_V1F	Vaginal_fluid	Vf	Vaginal_swab	Vaginal_swab	Donor5	fresh	female	No	swab	V1V3_fwd	0	indoor	No	ZIFM_dataset2	larissa_walser	Mini	PRJNA1201188	NA	NA	NA	NA	NA	NA	training
79	V-10_S20_L001_R1_001_V1F	Vaginal_fluid	Vf	Vaginal_swab	Vaginal_swab	Donor5	fresh	female	No	swab	V1V3_fwd	0	indoor	No	ZIFM_dataset2	larissa_walser	PrepFiler	PRJNA1201188	NA	NA	NA	NA	NA	NA	training
80	V-11_S23_L001_R1_001_V1F	Vaginal_fluid	Vf	Vaginal_swab	Vaginal_swab	Donor5	fresh	female	No	swab	V1V3_fwd	0	indoor	No	ZIFM_dataset2	larissa_walser	PowerSoil	PRJNA1201188	NA	NA	NA	NA	NA	NA	training
81	A1convPCR1	Saliva	Saliva	Saliva	Saliva	A	fresh	unknown	No	direct	V3V4	0	indoor	No	Hanssen	Hanssen	LGC mag midi kit	not_available	NA	NA	NA	NA	NA	NA	training
82	A1convPCR2	Saliva	Saliva	Saliva	Saliva	A	fresh	unknown	No	direct	V3V4	0	indoor	No	Hanssen	Hanssen	LGC mag midi kit	not_available	NA	NA	NA	NA	NA	NA	training
83	A1ddPCR1	Saliva	Saliva	Saliva	Saliva	A	fresh	unknown	No	direct	V3V4	0	indoor	No	Hanssen	Hanssen	LGC mag midi kit	not_available	NA	NA	NA	NA	NA	NA	training
84	A1ddPCR2	Saliva	Saliva	Saliva	Saliva	A	fresh	unknown	No	direct	V3V4	0	indoor	No	Hanssen	Hanssen	LGC mag midi kit	not_available	NA	NA	NA	NA	NA	NA	training
85	A4convPCR1	Skin_hand_forearm	Skin_hand_forearm	Skin_hand_forearm	Skin_hand_forearm	A	fresh	unknown	No	tape	V3V4	0	indoor	No	Hanssen	Hanssen	LGC mag midi kit	not_available	NA	NA	NA	NA	NA	NA	training
86	A4convPCR2	Skin_hand_forearm	Skin_hand_forearm	Skin_hand_forearm	Skin_hand_forearm	A	fresh	unknown	No	tape	V3V4	0	indoor	No	Hanssen	Hanssen	LGC mag midi kit	not_available	NA	NA	NA	NA	NA	NA	training
87	A4ddPCR2	Skin_hand_forearm	Skin_hand_forearm	Skin_hand_forearm	Skin_hand_forearm	A	fresh	unknown	No	tape	V3V4	0	indoor	No	Hanssen	Hanssen	LGC mag midi kit	not_available	NA	NA	NA	NA	NA	NA	training
88	A6convPCR1	Skin_hand_forearm	Skin_hand_forearm	Skin_hand_forearm	Skin_hand_forearm	A	fresh	unknown	No	swab	V3V4	0	indoor	No	Hanssen	Hanssen	LGC mag midi kit	not_available	NA	NA	NA	NA	NA	NA	training
89	A6convPCR2	Skin_hand_forearm	Skin_hand_forearm	Skin_hand_forearm	Skin_hand_forearm	A	fresh	unknown	No	swab	V3V4	0	indoor	No	Hanssen	Hanssen	LGC mag midi kit	not_available	NA	NA	NA	NA	NA	NA	training
90	A6ddPCR2	Skin_hand_forearm	Skin_hand_forearm	Skin_hand_forearm	Skin_hand_forearm	A	fresh	unknown	No	swab	V3V4	0	indoor	No	Hanssen	Hanssen	LGC mag midi kit	not_available	NA	NA	NA	NA	NA	NA	training
91	B1convPCR1	Saliva	Saliva	Saliva	Saliva	B	fresh	unknown	No	direct	V3V4	0	indoor	No	Hanssen	Hanssen	LGC mag midi kit	not_available	NA	NA	NA	NA	NA	NA	training
92	B1convPCR2	Saliva	Saliva	Saliva	Saliva	B	fresh	unknown	No	direct	V3V4	0	indoor	No	Hanssen	Hanssen	LGC mag midi kit	not_available	NA	NA	NA	NA	NA	NA	training
93	B1ddPCR1	Saliva	Saliva	Saliva	Saliva	B	fresh	unknown	No	direct	V3V4	0	indoor	No	Hanssen	Hanssen	LGC mag midi kit	not_available	NA	NA	NA	NA	NA	NA	training
94	B1ddPCR2	Saliva	Saliva	Saliva	Saliva	B	fresh	unknown	No	direct	V3V4	0	indoor	No	Hanssen	Hanssen	LGC mag midi kit	not_available	NA	NA	NA	NA	NA	NA	training
95	B4convPCR1	Skin_hand_forearm	Skin_hand_forearm	Skin_hand_forearm	Skin_hand_forearm	B	fresh	unknown	No	tape	V3V4	0	indoor	No	Hanssen	Hanssen	LGC mag midi kit	not_available	NA	NA	NA	NA	NA	NA	training
96	B4ddPCR1	Skin_hand_forearm	Skin_hand_forearm	Skin_hand_forearm	Skin_hand_forearm	B	fresh	unknown	No	tape	V3V4	0	indoor	No	Hanssen	Hanssen	LGC mag midi kit	not_available	NA	NA	NA	NA	NA	NA	training
97	B6convPCR1	Skin_hand_forearm	Skin_hand_forearm	Skin_hand_forearm	Skin_hand_forearm	B	fresh	unknown	No	swab	V3V4	0	indoor	No	Hanssen	Hanssen	LGC mag midi kit	not_available	NA	NA	NA	NA	NA	NA	training
98	B6convPCR2	Skin_hand_forearm	Skin_hand_forearm	Skin_hand_forearm	Skin_hand_forearm	B	fresh	unknown	No	swab	V3V4	0	indoor	No	Hanssen	Hanssen	LGC mag midi kit	not_available	NA	NA	NA	NA	NA	NA	training
99	C1convPCR1	Saliva	Saliva	Saliva	Saliva	C	fresh	unknown	No	direct	V3V4	0	indoor	No	Hanssen	Hanssen	LGC mag midi kit	not_available	NA	NA	NA	NA	NA	NA	training
100	C1convPCR2	Saliva	Saliva	Saliva	Saliva	C	fresh	unknown	No	direct	V3V4	0	indoor	No	Hanssen	Hanssen	LGC mag midi kit	not_available	NA	NA	NA	NA	NA	NA	training
101	C1ddPCR1	Saliva	Saliva	Saliva	Saliva	C	fresh	unknown	No	direct	V3V4	0	indoor	No	Hanssen	Hanssen	LGC mag midi kit	not_available	NA	NA	NA	NA	NA	NA	training
102	C1ddPCR2	Saliva	Saliva	Saliva	Saliva	C	fresh	unknown	No	direct	V3V4	0	indoor	No	Hanssen	Hanssen	LGC mag midi kit	not_available	NA	NA	NA	NA	NA	NA	training
103	C4convPCR1	Skin_hand_forearm	Skin_hand_forearm	Skin_hand_forearm	Skin_hand_forearm	C	fresh	unknown	No	tape	V3V4	0	indoor	No	Hanssen	Hanssen	LGC mag midi kit	not_available	NA	NA	NA	NA	NA	NA	training
104	C4convPCR2	Skin_hand_forearm	Skin_hand_forearm	Skin_hand_forearm	Skin_hand_forearm	C	fresh	unknown	No	tape	V3V4	0	indoor	No	Hanssen	Hanssen	LGC mag midi kit	not_available	NA	NA	NA	NA	NA	NA	training
105	C4ddPCR1	Skin_hand_forearm	Skin_hand_forearm	Skin_hand_forearm	Skin_hand_forearm	C	fresh	unknown	No	tape	V3V4	0	indoor	No	Hanssen	Hanssen	LGC mag midi kit	not_available	NA	NA	NA	NA	NA	NA	training
106	C4ddPCR2	Skin_hand_forearm	Skin_hand_forearm	Skin_hand_forearm	Skin_hand_forearm	C	fresh	unknown	No	tape	V3V4	0	indoor	No	Hanssen	Hanssen	LGC mag midi kit	not_available	NA	NA	NA	NA	NA	NA	training
107	C6convPCR1	Skin_hand_forearm	Skin_hand_forearm	Skin_hand_forearm	Skin_hand_forearm	C	fresh	unknown	No	swab	V3V4	0	indoor	No	Hanssen	Hanssen	LGC mag midi kit	not_available	NA	NA	NA	NA	NA	NA	training
108	C6convPCR2	Skin_hand_forearm	Skin_hand_forearm	Skin_hand_forearm	Skin_hand_forearm	C	fresh	unknown	No	swab	V3V4	0	indoor	No	Hanssen	Hanssen	LGC mag midi kit	not_available	NA	NA	NA	NA	NA	NA	training
109	C6ddPCR1	Skin_hand_forearm	Skin_hand_forearm	Skin_hand_forearm	Skin_hand_forearm	C	fresh	unknown	No	swab	V3V4	0	indoor	No	Hanssen	Hanssen	LGC mag midi kit	not_available	NA	NA	NA	NA	NA	NA	training
110	C6ddPCR2	Skin_hand_forearm	Skin_hand_forearm	Skin_hand_forearm	Skin_hand_forearm	C	fresh	unknown	No	swab	V3V4	0	indoor	No	Hanssen	Hanssen	LGC mag midi kit	not_available	NA	NA	NA	NA	NA	NA	training
111	D1convPCR1	Saliva	Saliva	Saliva	Saliva	D	fresh	unknown	No	direct	V3V4	0	indoor	No	Hanssen	Hanssen	LGC mag midi kit	not_available	NA	NA	NA	NA	NA	NA	training
112	D1convPCR2	Saliva	Saliva	Saliva	Saliva	D	fresh	unknown	No	direct	V3V4	0	indoor	No	Hanssen	Hanssen	LGC mag midi kit	not_available	NA	NA	NA	NA	NA	NA	training
113	D1ddPCR1	Saliva	Saliva	Saliva	Saliva	D	fresh	unknown	No	direct	V3V4	0	indoor	No	Hanssen	Hanssen	LGC mag midi kit	not_available	NA	NA	NA	NA	NA	NA	training
114	D1ddPCR2	Saliva	Saliva	Saliva	Saliva	D	fresh	unknown	No	direct	V3V4	0	indoor	No	Hanssen	Hanssen	LGC mag midi kit	not_available	NA	NA	NA	NA	NA	NA	training
115	D4ddPCR1	Skin_hand_forearm	Skin_hand_forearm	Skin_hand_forearm	Skin_hand_forearm	D	fresh	unknown	No	tape	V3V4	0	indoor	No	Hanssen	Hanssen	LGC mag midi kit	not_available	NA	NA	NA	NA	NA	NA	training
116	D6convPCR2	Skin_hand_forearm	Skin_hand_forearm	Skin_hand_forearm	Skin_hand_forearm	D	fresh	unknown	No	swab	V3V4	0	indoor	No	Hanssen	Hanssen	LGC mag midi kit	not_available	NA	NA	NA	NA	NA	NA	training
117	F1convPCR1	Saliva	Saliva	Saliva	Saliva	F	fresh	unknown	No	direct	V3V4	0	indoor	No	Hanssen	Hanssen	LGC mag midi kit	not_available	NA	NA	NA	NA	NA	NA	training
118	F1convPCR2	Saliva	Saliva	Saliva	Saliva	F	fresh	unknown	No	direct	V3V4	0	indoor	No	Hanssen	Hanssen	LGC mag midi kit	not_available	NA	NA	NA	NA	NA	NA	training
119	F1ddPCR1	Saliva	Saliva	Saliva	Saliva	F	fresh	unknown	No	direct	V3V4	0	indoor	No	Hanssen	Hanssen	LGC mag midi kit	not_available	NA	NA	NA	NA	NA	NA	training
120	F1ddPCR2	Saliva	Saliva	Saliva	Saliva	F	fresh	unknown	No	direct	V3V4	0	indoor	No	Hanssen	Hanssen	LGC mag midi kit	not_available	NA	NA	NA	NA	NA	NA	training
121	F4convPCR1	Skin_hand_forearm	Skin_hand_forearm	Skin_hand_forearm	Skin_hand_forearm	F	fresh	unknown	No	tape	V3V4	0	indoor	No	Hanssen	Hanssen	LGC mag midi kit	not_available	NA	NA	NA	NA	NA	NA	training
122	F4convPCR2	Skin_hand_forearm	Skin_hand_forearm	Skin_hand_forearm	Skin_hand_forearm	F	fresh	unknown	No	tape	V3V4	0	indoor	No	Hanssen	Hanssen	LGC mag midi kit	not_available	NA	NA	NA	NA	NA	NA	training
123	F4ddPCR1	Skin_hand_forearm	Skin_hand_forearm	Skin_hand_forearm	Skin_hand_forearm	F	fresh	unknown	No	tape	V3V4	0	indoor	No	Hanssen	Hanssen	LGC mag midi kit	not_available	NA	NA	NA	NA	NA	NA	training
124	F6convPCR1	Skin_hand_forearm	Skin_hand_forearm	Skin_hand_forearm	Skin_hand_forearm	F	fresh	unknown	No	swab	V3V4	0	indoor	No	Hanssen	Hanssen	LGC mag midi kit	not_available	NA	NA	NA	NA	NA	NA	training
125	F6convPCR2	Skin_hand_forearm	Skin_hand_forearm	Skin_hand_forearm	Skin_hand_forearm	F	fresh	unknown	No	swab	V3V4	0	indoor	No	Hanssen	Hanssen	LGC mag midi kit	not_available	NA	NA	NA	NA	NA	NA	training
126	F6ddPCR1	Skin_hand_forearm	Skin_hand_forearm	Skin_hand_forearm	Skin_hand_forearm	F	fresh	unknown	No	swab	V3V4	0	indoor	No	Hanssen	Hanssen	LGC mag midi kit	not_available	NA	NA	NA	NA	NA	NA	training
127	G1convPCR1	Saliva	Saliva	Saliva	Saliva	G	fresh	unknown	No	direct	V3V4	0	indoor	No	Hanssen	Hanssen	LGC mag midi kit	not_available	NA	NA	NA	NA	NA	NA	training
128	G1convPCR2	Saliva	Saliva	Saliva	Saliva	G	fresh	unknown	No	direct	V3V4	0	indoor	No	Hanssen	Hanssen	LGC mag midi kit	not_available	NA	NA	NA	NA	NA	NA	training
129	G1ddPCR1	Saliva	Saliva	Saliva	Saliva	G	fresh	unknown	No	direct	V3V4	0	indoor	No	Hanssen	Hanssen	LGC mag midi kit	not_available	NA	NA	NA	NA	NA	NA	training
130	G1ddPCR2	Saliva	Saliva	Saliva	Saliva	G	fresh	unknown	No	direct	V3V4	0	indoor	No	Hanssen	Hanssen	LGC mag midi kit	not_available	NA	NA	NA	NA	NA	NA	training
131	G4convPCR1	Skin_hand_forearm	Skin_hand_forearm	Skin_hand_forearm	Skin_hand_forearm	G	fresh	unknown	No	tape	V3V4	0	indoor	No	Hanssen	Hanssen	LGC mag midi kit	not_available	NA	NA	NA	NA	NA	NA	training
132	G4convPCR2	Skin_hand_forearm	Skin_hand_forearm	Skin_hand_forearm	Skin_hand_forearm	G	fresh	unknown	No	tape	V3V4	0	indoor	No	Hanssen	Hanssen	LGC mag midi kit	not_available	NA	NA	NA	NA	NA	NA	training
133	G4ddPCR1	Skin_hand_forearm	Skin_hand_forearm	Skin_hand_forearm	Skin_hand_forearm	G	fresh	unknown	No	tape	V3V4	0	indoor	No	Hanssen	Hanssen	LGC mag midi kit	not_available	NA	NA	NA	NA	NA	NA	training
134	G4ddPCR2	Skin_hand_forearm	Skin_hand_forearm	Skin_hand_forearm	Skin_hand_forearm	G	fresh	unknown	No	tape	V3V4	0	indoor	No	Hanssen	Hanssen	LGC mag midi kit	not_available	NA	NA	NA	NA	NA	NA	training
135	G6convPCR1	Skin_hand_forearm	Skin_hand_forearm	Skin_hand_forearm	Skin_hand_forearm	G	fresh	unknown	No	swab	V3V4	0	indoor	No	Hanssen	Hanssen	LGC mag midi kit	not_available	NA	NA	NA	NA	NA	NA	training
136	cs-pos-vag-V3V4	Vaginal_fluid	Vf	Vaginal_swab	Vaginal_swab	Donor3	frozen	female	No	not_available	V3V4	unknown	unknown	No	ZIFM_dataset2	larissa_walser	Mini	PRJNA1201188	NA	NA	NA	NA	NA	NA	training
137	Mb-01-V3V4	Menstrual_blood	Mbl	Vaginal_swab	Vaginal_swab	Donor1	fresh	female	No	swab	V3V4	0	indoor	No	ZIFM_dataset2	larissa_walser	Mini	PRJNA1201188	NA	NA	NA	NA	NA	NA	training
138	Mb-03-V3V4	Menstrual_blood	Mbl	Vaginal_swab	Vaginal_swab	Donor1	fresh	female	No	swab	V3V4	0	indoor	No	ZIFM_dataset2	larissa_walser	PowerSoil	PRJNA1201188	NA	NA	NA	NA	NA	NA	training
139	Mb-05-V3V4	Menstrual_blood	Mbl	Vaginal_swab	Vaginal_swab	Donor2	fresh	female	No	swab	V3V4	0	indoor	No	ZIFM_dataset2	larissa_walser	Mini	PRJNA1201188	NA	NA	NA	NA	NA	NA	training
140	Mb-07-V3V4	Menstrual_blood	Mbl	Vaginal_swab	Vaginal_swab	Donor2	fresh	female	No	swab	V3V4	0	indoor	No	ZIFM_dataset2	larissa_walser	PowerSoil	PRJNA1201188	NA	NA	NA	NA	NA	NA	training
141	Mb-08-V3V4	Menstrual_blood	Mbl	Vaginal_swab	Vaginal_swab	Donor2	frozen	female	No	swab	V3V4	0	indoor	No	ZIFM_dataset2	larissa_walser	HMini	PRJNA1201188	NA	NA	NA	NA	NA	NA	training
142	Mb-09-V3V4	Menstrual_blood	Mbl	Vaginal_swab	Vaginal_swab	Donor8	fresh	female	No	swab	V3V4	0	indoor	No	ZIFM_dataset2	larissa_walser	Mini	PRJNA1201188	NA	NA	NA	NA	NA	NA	training
143	Mb-12-V3V4	Menstrual_blood	Mbl	Vaginal_swab	Vaginal_swab	Donor8	frozen	female	No	swab	V3V4	0	indoor	No	ZIFM_dataset2	larissa_walser	HMini	PRJNA1201188	NA	NA	NA	NA	NA	NA	training
144	Mb-13-V3V4	Menstrual_blood	Mbl	Vaginal_swab	Vaginal_swab	Donor12	frozen	female	No	swab	V3V4	0	indoor	No	ZIFM_dataset2	larissa_walser	HMini	PRJNA1201188	NA	NA	NA	NA	NA	NA	training
145	Sa-01-V3V4	Saliva	Sa	Saliva	Saliva	Donor1	fresh	female	No	swab	V3V4	0	indoor	No	ZIFM_dataset2	larissa_walser	Mini	PRJNA1201188	NA	NA	NA	NA	NA	NA	training
146	Sa-05-V3V4	Saliva	Sa	Saliva	Saliva	Donor2	fresh	female	No	swab	V3V4	0	indoor	No	ZIFM_dataset2	larissa_walser	Mini	PRJNA1201188	NA	NA	NA	NA	NA	NA	training
147	Sa-09-V3V4	Saliva	Sa	Saliva	Saliva	Donor3	fresh	female	No	swab	V3V4	0	indoor	No	ZIFM_dataset2	larissa_walser	Mini	PRJNA1201188	NA	NA	NA	NA	NA	NA	training
148	Sa-13-V3V4	Saliva	Sa	Saliva	Saliva	Donor1	frozen	female	No	swab	V3V4	0	indoor	No	ZIFM_dataset2	larissa_walser	HMini	PRJNA1201188	NA	NA	NA	NA	NA	NA	training
149	Sa-14-V3V4	Saliva	Sa	Saliva	Saliva	Donor6	frozen	female	No	swab	V3V4	0	indoor	No	ZIFM_dataset2	larissa_walser	HMini	PRJNA1201188	NA	NA	NA	NA	NA	NA	training
150	Sa-15-V3V4	Saliva	Sa	Saliva	Saliva	Donor5	frozen	female	No	swab	V3V4	0	indoor	No	ZIFM_dataset2	larissa_walser	HMini	PRJNA1201188	NA	NA	NA	NA	NA	NA	training
151	Sem-01-V3V4	Semen	Se	Semen	Semen	Donor4	fresh	male	No	swab	V3V4	0	indoor	No	ZIFM_dataset2	larissa_walser	Mini	PRJNA1201188	NA	NA	NA	NA	NA	NA	training
152	Sem-03-V3V4	Semen	Se	Semen	Semen	Donor4	fresh	male	No	swab	V3V4	0	indoor	No	ZIFM_dataset2	larissa_walser	PowerSoil	PRJNA1201188	NA	NA	NA	NA	NA	NA	training
153	Sem-07-V3V4	Semen	Se	Semen	Semen	Donor9	fresh	male	No	swab	V3V4	0	indoor	No	ZIFM_dataset2	larissa_walser	PowerSoil	PRJNA1201188	NA	NA	NA	NA	NA	NA	training
154	Sem-09-V3V4	Semen	Se	Semen	Semen	Donor10	fresh	male	No	swab	V3V4	0	indoor	No	ZIFM_dataset2	larissa_walser	Mini	PRJNA1201188	NA	NA	NA	NA	NA	NA	training
155	Sem-12-V3V4	Semen	Se	Semen	Semen	Donor10	frozen	male	No	swab	V3V4	0	indoor	No	ZIFM_dataset2	larissa_walser	HMini	PRJNA1201188	NA	NA	NA	NA	NA	NA	training
156	Sk-01-V3V4	Skin_hand_forearm	Sk	Skin_hand_forearm	Skin_hand_forearm	Donor3	fresh	female	No	swab	V3V4	0	indoor	No	ZIFM_dataset2	larissa_walser	Mini	PRJNA1201188	NA	NA	NA	NA	NA	NA	training
157	Sk-04-V3V4	Skin_hand_forearm	Sk	Skin_hand_forearm	Skin_hand_forearm	Donor3	frozen	female	No	swab	V3V4	0	indoor	No	ZIFM_dataset2	larissa_walser	HMini	PRJNA1201188	NA	NA	NA	NA	NA	NA	training
158	Sk-05-V3V4	Skin_hand_forearm	Sk	Skin_hand_forearm	Skin_hand_forearm	Donor7	fresh	female	No	swab	V3V4	0	indoor	No	ZIFM_dataset2	larissa_walser	Mini	PRJNA1201188	NA	NA	NA	NA	NA	NA	training
159	Sk-08-V3V4	Skin_hand_forearm	Sk	Skin_hand_forearm	Skin_hand_forearm	Donor7	frozen	female	No	swab	V3V4	0	indoor	No	ZIFM_dataset2	larissa_walser	HMini	PRJNA1201188	NA	NA	NA	NA	NA	NA	training
160	Sk-09-V3V4	Skin_hand_forearm	Sk	Skin_hand_forearm	Skin_hand_forearm	Donor5	fresh	female	No	swab	V3V4	0	indoor	No	ZIFM_dataset2	larissa_walser	Mini	PRJNA1201188	NA	NA	NA	NA	NA	NA	training
161	Sk-12-V3V4	Skin_hand_forearm	Sk	Skin_hand_forearm	Skin_hand_forearm	Donor5	frozen	female	No	swab	V3V4	0	indoor	No	ZIFM_dataset2	larissa_walser	HMini	PRJNA1201188	NA	NA	NA	NA	NA	NA	training
162	U-01-V3V4	Urine	Ur	Urine	Urine	Donor1	fresh	female	No	swab	V3V4	0	indoor	No	ZIFM_dataset2	larissa_walser	Mini	PRJNA1201188	NA	NA	NA	NA	NA	NA	training
163	U-04-V3V4	Urine	Ur	Urine	Urine	Donor1	frozen	female	No	swab	V3V4	0	indoor	No	ZIFM_dataset2	larissa_walser	HMini	PRJNA1201188	NA	NA	NA	NA	NA	NA	training
164	U-05-V3V4	Urine	Ur	Urine	Urine	Donor4	fresh	male	No	swab	V3V4	0	indoor	No	ZIFM_dataset2	larissa_walser	Mini	PRJNA1201188	NA	NA	NA	NA	NA	NA	training
165	U-08-V3V4	Urine	Ur	Urine	Urine	Donor4	frozen	male	No	swab	V3V4	0	indoor	No	ZIFM_dataset2	larissa_walser	HMini	PRJNA1201188	NA	NA	NA	NA	NA	NA	training
166	U-09-V3V4	Urine	Ur	Urine	Urine	Donor3	fresh	female	No	swab	V3V4	0	indoor	No	ZIFM_dataset2	larissa_walser	Mini	PRJNA1201188	NA	NA	NA	NA	NA	NA	training
167	U-12-V3V4	Urine	Ur	Urine	Urine	Donor3	frozen	female	No	swab	V3V4	0	indoor	No	ZIFM_dataset2	larissa_walser	HMini	PRJNA1201188	NA	NA	NA	NA	NA	NA	training
168	V-01-V3V4	Vaginal_fluid	Vf	Vaginal_swab	Vaginal_swab	Donor2	fresh	female	No	swab	V3V4	0	indoor	No	ZIFM_dataset2	larissa_walser	Mini	PRJNA1201188	NA	NA	NA	NA	NA	NA	training
169	V-03-V3V4	Vaginal_fluid	Vf	Vaginal_swab	Vaginal_swab	Donor2	fresh	female	No	swab	V3V4	0	indoor	No	ZIFM_dataset2	larissa_walser	PowerSoil	PRJNA1201188	NA	NA	NA	NA	NA	NA	training
170	V-05-V3V4	Vaginal_fluid	Vf	Vaginal_swab	Vaginal_swab	Donor3	fresh	female	No	swab	V3V4	0	indoor	No	ZIFM_dataset2	larissa_walser	Mini	PRJNA1201188	NA	NA	NA	NA	NA	NA	training
171	V-07-V3V4	Vaginal_fluid	Vf	Vaginal_swab	Vaginal_swab	Donor3	fresh	female	No	swab	V3V4	0	indoor	No	ZIFM_dataset2	larissa_walser	PowerSoil	PRJNA1201188	NA	NA	NA	NA	NA	NA	training
172	V-08-V3V4	Vaginal_fluid	Vf	Vaginal_swab	Vaginal_swab	Donor3	frozen	female	No	swab	V3V4	0	indoor	No	ZIFM_dataset2	larissa_walser	HMini	PRJNA1201188	NA	NA	NA	NA	NA	NA	training
173	V-09-V3V4	Vaginal_fluid	Vf	Vaginal_swab	Vaginal_swab	Donor5	fresh	female	No	swab	V3V4	0	indoor	No	ZIFM_dataset2	larissa_walser	Mini	PRJNA1201188	NA	NA	NA	NA	NA	NA	training
174	V-12-V3V4	Vaginal_fluid	Vf	Vaginal_swab	Vaginal_swab	Donor5	frozen	female	No	swab	V3V4	0	indoor	No	ZIFM_dataset2	larissa_walser	HMini	PRJNA1201188	NA	NA	NA	NA	NA	NA	training
175	V-13-V3V4	Vaginal_fluid	Vf	Vaginal_swab	Vaginal_swab	Donor1	frozen	female	No	swab	V3V4	0	indoor	No	ZIFM_dataset2	larissa_walser	HMini	PRJNA1201188	NA	NA	NA	NA	NA	NA	training
176	saliva-1	Saliva	Saliva	Saliva	Saliva	saliva donor 1	fresh	female	No	swab	V4	0	indoor	No	Sarah_isala	Cauwenberghs	PowerSoil	PRJEB55042	NA	NA	NA	NA	NA	NA	training
177	saliva-10	Saliva	Saliva	Saliva	Saliva	saliva donor 10	fresh	female	No	swab	V4	0	indoor	No	Sarah_isala	Cauwenberghs	PowerSoil	PRJEB55042	NA	NA	NA	NA	NA	NA	training
178	saliva-11	Saliva	Saliva	Saliva	Saliva	saliva donor 11	fresh	female	No	swab	V4	0	indoor	No	Sarah_isala	Cauwenberghs	PowerSoil	PRJEB55042	NA	NA	NA	NA	NA	NA	training
179	saliva-12	Saliva	Saliva	Saliva	Saliva	saliva donor 12	fresh	female	No	swab	V4	0	indoor	No	Sarah_isala	Cauwenberghs	PowerSoil	PRJEB55042	NA	NA	NA	NA	NA	NA	training
180	saliva-13	Saliva	Saliva	Saliva	Saliva	saliva donor 13	fresh	female	No	swab	V4	0	indoor	No	Sarah_isala	Cauwenberghs	PowerSoil	PRJEB55042	NA	NA	NA	NA	NA	NA	training
181	saliva-14	Saliva	Saliva	Saliva	Saliva	saliva donor 14	fresh	female	No	swab	V4	0	indoor	No	Sarah_isala	Cauwenberghs	PowerSoil	PRJEB55042	NA	NA	NA	NA	NA	NA	training
182	saliva-15	Saliva	Saliva	Saliva	Saliva	saliva donor 15	fresh	female	No	swab	V4	0	indoor	No	Sarah_isala	Cauwenberghs	PowerSoil	PRJEB55042	NA	NA	NA	NA	NA	NA	training
183	saliva-2	Saliva	Saliva	Saliva	Saliva	saliva donor 2	fresh	female	No	swab	V4	0	indoor	No	Sarah_isala	Cauwenberghs	PowerSoil	PRJEB55042	NA	NA	NA	NA	NA	NA	training
184	saliva-3	Saliva	Saliva	Saliva	Saliva	saliva donor 3	fresh	female	No	swab	V4	0	indoor	No	Sarah_isala	Cauwenberghs	PowerSoil	PRJEB55042	NA	NA	NA	NA	NA	NA	training
185	saliva-4	Saliva	Saliva	Saliva	Saliva	saliva donor 4	fresh	female	No	swab	V4	0	indoor	No	Sarah_isala	Cauwenberghs	PowerSoil	PRJEB55042	NA	NA	NA	NA	NA	NA	training
186	saliva-5	Saliva	Saliva	Saliva	Saliva	saliva donor 5	fresh	female	No	swab	V4	0	indoor	No	Sarah_isala	Cauwenberghs	PowerSoil	PRJEB55042	NA	NA	NA	NA	NA	NA	training
187	saliva-6	Saliva	Saliva	Saliva	Saliva	saliva donor 6	fresh	female	No	swab	V4	0	indoor	No	Sarah_isala	Cauwenberghs	PowerSoil	PRJEB55042	NA	NA	NA	NA	NA	NA	training
188	saliva-7	Saliva	Saliva	Saliva	Saliva	saliva donor 7	fresh	female	No	swab	V4	0	indoor	No	Sarah_isala	Cauwenberghs	PowerSoil	PRJEB55042	NA	NA	NA	NA	NA	NA	training
189	saliva-8	Saliva	Saliva	Saliva	Saliva	saliva donor 8	fresh	female	No	swab	V4	0	indoor	No	Sarah_isala	Cauwenberghs	PowerSoil	PRJEB55042	NA	NA	NA	NA	NA	NA	training
190	saliva-9	Saliva	Saliva	Saliva	Saliva	saliva donor 9	fresh	female	No	swab	V4	0	indoor	No	Sarah_isala	Cauwenberghs	PowerSoil	PRJEB55042	NA	NA	NA	NA	NA	NA	training
191	vagina-1	Vaginal_fluid	Vaginal fluid	Vaginal_swab	Vaginal_swab	vaginal fl donor 1	fresh	female	No	swab	V4	0	indoor	No	Sarah_isala	Sarah_isala	PowerSoil	PRJEB83455	NA	NA	NA	NA	NA	NA	training
192	vagina-10	Vaginal_fluid	Vaginal fluid	Vaginal_swab	Vaginal_swab	vaginal fl donor 10	fresh	female	No	swab	V4	0	indoor	No	Sarah_isala	Sarah_isala	PowerSoil	PRJEB83455	NA	NA	NA	NA	NA	NA	training
193	vagina-11	Vaginal_fluid	Vaginal fluid	Vaginal_swab	Vaginal_swab	vaginal fl donor 11	fresh	female	No	swab	V4	0	indoor	No	Sarah_isala	Sarah_isala	PowerSoil	PRJEB83455	NA	NA	NA	NA	NA	NA	training
194	vagina-12	Vaginal_fluid	Vaginal fluid	Vaginal_swab	Vaginal_swab	vaginal fl donor 12	fresh	female	No	swab	V4	0	indoor	No	Sarah_isala	Sarah_isala	PowerSoil	PRJEB83455	NA	NA	NA	NA	NA	NA	training
195	vagina-13	Vaginal_fluid	Vaginal fluid	Vaginal_swab	Vaginal_swab	vaginal fl donor 13	fresh	female	No	swab	V4	0	indoor	No	Sarah_isala	Sarah_isala	PowerSoil	PRJEB83455	NA	NA	NA	NA	NA	NA	training
196	vagina-14	Vaginal_fluid	Vaginal fluid	Vaginal_swab	Vaginal_swab	vaginal fl donor 14	fresh	female	No	swab	V4	0	indoor	No	Sarah_isala	Sarah_isala	PowerSoil	PRJEB83455	NA	NA	NA	NA	NA	NA	training
197	vagina-15	Vaginal_fluid	Vaginal fluid	Vaginal_swab	Vaginal_swab	vaginal fl donor 15	fresh	female	No	swab	V4	0	indoor	No	Sarah_isala	Sarah_isala	PowerSoil	PRJEB83455	NA	NA	NA	NA	NA	NA	training
198	vagina-2	Vaginal_fluid	Vaginal fluid	Vaginal_swab	Vaginal_swab	vaginal fl donor 2	fresh	female	No	swab	V4	0	indoor	No	Sarah_isala	Sarah_isala	PowerSoil	PRJEB83455	NA	NA	NA	NA	NA	NA	training
199	vagina-3	Vaginal_fluid	Vaginal fluid	Vaginal_swab	Vaginal_swab	vaginal fl donor 3	fresh	female	No	swab	V4	0	indoor	No	Sarah_isala	Sarah_isala	PowerSoil	PRJEB83455	NA	NA	NA	NA	NA	NA	training
200	vagina-4	Vaginal_fluid	Vaginal fluid	Vaginal_swab	Vaginal_swab	vaginal fl donor 4	fresh	female	No	swab	V4	0	indoor	No	Sarah_isala	Sarah_isala	PowerSoil	PRJEB83455	NA	NA	NA	NA	NA	NA	training
201	vagina-5	Vaginal_fluid	Vaginal fluid	Vaginal_swab	Vaginal_swab	vaginal fl donor 5	fresh	female	No	swab	V4	0	indoor	No	Sarah_isala	Sarah_isala	PowerSoil	PRJEB83455	NA	NA	NA	NA	NA	NA	training
202	vagina-6	Vaginal_fluid	Vaginal fluid	Vaginal_swab	Vaginal_swab	vaginal fl donor 6	fresh	female	No	swab	V4	0	indoor	No	Sarah_isala	Sarah_isala	PowerSoil	PRJEB83455	NA	NA	NA	NA	NA	NA	training
203	vagina-7	Vaginal_fluid	Vaginal fluid	Vaginal_swab	Vaginal_swab	vaginal fl donor 7	fresh	female	No	swab	V4	0	indoor	No	Sarah_isala	Sarah_isala	PowerSoil	PRJEB83455	NA	NA	NA	NA	NA	NA	training
204	vagina-8	Vaginal_fluid	Vaginal fluid	Vaginal_swab	Vaginal_swab	vaginal fl donor 8	fresh	female	No	swab	V4	0	indoor	No	Sarah_isala	Sarah_isala	PowerSoil	PRJEB83455	NA	NA	NA	NA	NA	NA	training
205	vagina-9	Vaginal_fluid	Vaginal fluid	Vaginal_swab	Vaginal_swab	vaginal fl donor 9	fresh	female	No	swab	V4	0	indoor	No	Sarah_isala	Sarah_isala	PowerSoil	PRJEB83455	NA	NA	NA	NA	NA	NA	training
206	SRR2414367	Skin_hand_forearm	Pa	Skin_hand_forearm	Skin_hand_forearm	Donor1_meisel	fresh	female	No	swab	V4	0	not_available	Yes	Meisel	Meisel	Meisel_etal_inhouse	SRS1070196	NA	NA	NA	NA	NA	NA	training
207	SRR2414368	Skin_hand_forearm	Pa	Skin_hand_forearm	Skin_hand_forearm	Donor4_meisel	fresh	male	No	swab	V4	0	not_available	Yes	Meisel	Meisel	Meisel_etal_inhouse	SRS1070195	NA	NA	NA	NA	NA	NA	training
208	SRR2414369	Skin_hand_forearm	Pa	Skin_hand_forearm	Skin_hand_forearm	Donor5_meisel	fresh	female	No	swab	V4	0	not_available	Yes	Meisel	Meisel	Meisel_etal_inhouse	SRS1070194	NA	NA	NA	NA	NA	NA	training
209	SRR2414370	Skin_hand_forearm	Pa	Skin_hand_forearm	Skin_hand_forearm	Donor6_meisel	fresh	female	No	swab	V4	0	not_available	Yes	Meisel	Meisel	Meisel_etal_inhouse	SRS1070193	NA	NA	NA	NA	NA	NA	training
210	SRR2414371	Skin_hand_forearm	Pa	Skin_hand_forearm	Skin_hand_forearm	Donor7_meisel	fresh	female	No	swab	V4	0	not_available	Yes	Meisel	Meisel	Meisel_etal_inhouse	SRS1070192	NA	NA	NA	NA	NA	NA	training
211	SRR2414372	Skin_hand_forearm	Pa	Skin_hand_forearm	Skin_hand_forearm	Donor8_meisel	fresh	female	No	swab	V4	0	not_available	Yes	Meisel	Meisel	Meisel_etal_inhouse	SRS1070191	NA	NA	NA	NA	NA	NA	training
212	SRR2414373	Skin_hand_forearm	Pa	Skin_hand_forearm	Skin_hand_forearm	Donor10_meisel	fresh	female	No	swab	V4	0	not_available	Yes	Meisel	Meisel	Meisel_etal_inhouse	SRS1070190	NA	NA	NA	NA	NA	NA	training
213	SRR2414374	Skin_hand_forearm	Pa	Skin_hand_forearm	Skin_hand_forearm	Donor12_meisel	fresh	male	No	swab	V4	0	not_available	Yes	Meisel	Meisel	Meisel_etal_inhouse	SRS1070189	NA	NA	NA	NA	NA	NA	training
214	SRR2414375	Skin_hand_forearm	Pa	Skin_hand_forearm	Skin_hand_forearm	Donor13_meisel	fresh	female	No	swab	V4	0	not_available	Yes	Meisel	Meisel	Meisel_etal_inhouse	SRS1070188	NA	NA	NA	NA	NA	NA	training
215	ERR2220992	Menstrual_blood	menstrual_blood	Vaginal_swab	Vaginal_swab	not_available	fresh	female	No	swab	V4	not_applicable	indoor	No	Seashols-Williams	Seashols-Williams	PowerFecal	ERS2048653	NA	NA	NA	NA	NA	NA	training
216	ERR2220993	Menstrual_blood	menstrual_blood	Vaginal_swab	Vaginal_swab	not_available	fresh	female	No	swab	V4	not_applicable	indoor	No	Seashols-Williams	Seashols-Williams	PowerFecal	ERS2048654	NA	NA	NA	NA	NA	NA	training
217	ERR2220994	Menstrual_blood	menstrual_blood	Vaginal_swab	Vaginal_swab	not_available	fresh	female	No	swab	V4	not_applicable	indoor	No	Seashols-Williams	Seashols-Williams	PowerFecal	ERS2048655	NA	NA	NA	NA	NA	NA	training
218	ERR2220995	Menstrual_blood	menstrual_blood	Vaginal_swab	Vaginal_swab	not_available	fresh	female	No	swab	V4	not_applicable	indoor	No	Seashols-Williams	Seashols-Williams	PowerFecal	ERS2048656	NA	NA	NA	NA	NA	NA	training
219	ERR2220996	Menstrual_blood	menstrual_blood	Vaginal_swab	Vaginal_swab	not_available	fresh	female	No	swab	V4	not_applicable	indoor	No	Seashols-Williams	Seashols-Williams	PowerFecal	ERS2048657	NA	NA	NA	NA	NA	NA	training
220	ERR2220997	Menstrual_blood	menstrual_blood	Vaginal_swab	Vaginal_swab	not_available	fresh	female	No	swab	V4	not_applicable	indoor	No	Seashols-Williams	Seashols-Williams	PowerFecal	ERS2048658	NA	NA	NA	NA	NA	NA	training
221	ERR2220998	Menstrual_blood	menstrual_blood	Vaginal_swab	Vaginal_swab	not_available	fresh	female	No	swab	V4	not_applicable	indoor	No	Seashols-Williams	Seashols-Williams	PowerFecal	ERS2048659	NA	NA	NA	NA	NA	NA	training
222	ERR2220999	Menstrual_blood	menstrual_blood	Vaginal_swab	Vaginal_swab	not_available	fresh	female	No	swab	V4	not_applicable	indoor	No	Seashols-Williams	Seashols-Williams	PowerFecal	ERS2048660	NA	NA	NA	NA	NA	NA	training
223	ERR2221000	Menstrual_blood	menstrual_blood	Vaginal_swab	Vaginal_swab	not_available	fresh	female	No	swab	V4	not_applicable	indoor	No	Seashols-Williams	Seashols-Williams	PowerFecal	ERS2048661	NA	NA	NA	NA	NA	NA	training
224	ERR2221002	Menstrual_blood	menstrual_blood	Vaginal_swab	Vaginal_swab	not_available	fresh	female	No	swab	V4	not_applicable	indoor	No	Seashols-Williams	Seashols-Williams	PowerFecal	ERS2048663	NA	NA	NA	NA	NA	NA	training
225	ERR2221003	Menstrual_blood	menstrual_blood	Vaginal_swab	Vaginal_swab	not_available	fresh	female	No	swab	V4	not_applicable	indoor	No	Seashols-Williams	Seashols-Williams	PowerFecal	ERS2048664	NA	NA	NA	NA	NA	NA	training
226	ERR2221004	Menstrual_blood	menstrual_blood	Vaginal_swab	Vaginal_swab	not_available	fresh	female	No	swab	V4	not_applicable	indoor	No	Seashols-Williams	Seashols-Williams	PowerFecal	ERS2048665	NA	NA	NA	NA	NA	NA	training
227	ERR2221005	Menstrual_blood	menstrual_blood	Vaginal_swab	Vaginal_swab	not_available	fresh	female	No	swab	V4	not_applicable	indoor	No	Seashols-Williams	Seashols-Williams	PowerFecal	ERS2048666	NA	NA	NA	NA	NA	NA	training
228	ERR2221012	Saliva	saliva	Saliva	Saliva	not_available	fresh	unknown	No	swab	V4	not_applicable	indoor	No	Seashols-Williams	Seashols-Williams	PowerFecal	ERS2048673	NA	NA	NA	NA	NA	NA	training
229	ERR2221013	Saliva	saliva	Saliva	Saliva	not_available	fresh	unknown	No	swab	V4	not_applicable	indoor	No	Seashols-Williams	Seashols-Williams	PowerFecal	ERS2048674	NA	NA	NA	NA	NA	NA	training
230	ERR2221014	Saliva	saliva	Saliva	Saliva	not_available	fresh	unknown	No	swab	V4	not_applicable	indoor	No	Seashols-Williams	Seashols-Williams	PowerFecal	ERS2048675	NA	NA	NA	NA	NA	NA	training
231	ERR2221015	Saliva	saliva	Saliva	Saliva	not_available	fresh	unknown	No	swab	V4	not_applicable	indoor	No	Seashols-Williams	Seashols-Williams	PowerFecal	ERS2048676	NA	NA	NA	NA	NA	NA	training
232	ERR2221016	Saliva	saliva	Saliva	Saliva	not_available	fresh	unknown	No	swab	V4	not_applicable	indoor	No	Seashols-Williams	Seashols-Williams	PowerFecal	ERS2048677	NA	NA	NA	NA	NA	NA	training
233	ERR2221026	Saliva	saliva	Saliva	Saliva	not_available	fresh	unknown	No	swab	V4	not_applicable	indoor	No	Seashols-Williams	Seashols-Williams	PowerFecal	ERS2048687	NA	NA	NA	NA	NA	NA	training
234	ERR2221028	Urine	urine	Urine	Urine	not_available	fresh	unknown	No	Container	V4	not_applicable	indoor	No	Seashols-Williams	Seashols-Williams	PowerFecal	ERS2048689	NA	NA	NA	NA	NA	NA	training
235	ERR2221029	Urine	urine	Urine	Urine	not_available	fresh	unknown	No	Container	V4	not_applicable	indoor	No	Seashols-Williams	Seashols-Williams	PowerFecal	ERS2048690	NA	NA	NA	NA	NA	NA	training
236	ERR2221030	Urine	urine	Urine	Urine	not_available	fresh	unknown	No	Container	V4	not_applicable	indoor	No	Seashols-Williams	Seashols-Williams	PowerFecal	ERS2048691	NA	NA	NA	NA	NA	NA	training
237	ERR2221031	Urine	urine	Urine	Urine	not_available	fresh	unknown	No	Container	V4	not_applicable	indoor	No	Seashols-Williams	Seashols-Williams	PowerFecal	ERS2048692	NA	NA	NA	NA	NA	NA	training
238	ERR2221032	Urine	urine	Urine	Urine	not_available	fresh	unknown	No	Container	V4	not_applicable	indoor	No	Seashols-Williams	Seashols-Williams	PowerFecal	ERS2048693	NA	NA	NA	NA	NA	NA	training
239	ERR2221033	Urine	urine	Urine	Urine	not_available	fresh	unknown	No	Container	V4	not_applicable	indoor	No	Seashols-Williams	Seashols-Williams	PowerFecal	ERS2048694	NA	NA	NA	NA	NA	NA	training
240	ERR2221034	Urine	urine	Urine	Urine	not_available	fresh	unknown	No	Container	V4	not_applicable	indoor	No	Seashols-Williams	Seashols-Williams	PowerFecal	ERS2048695	NA	NA	NA	NA	NA	NA	training
241	ERR2221035	Urine	urine	Urine	Urine	not_available	fresh	unknown	No	Container	V4	not_applicable	indoor	No	Seashols-Williams	Seashols-Williams	PowerFecal	ERS2048696	NA	NA	NA	NA	NA	NA	training
242	ERR2221036	Vaginal_fluid	vaginal_fluid	Vaginal_swab	Vaginal_swab	not_available	fresh	female	No	swab	V4	not_applicable	indoor	No	Seashols-Williams	Seashols-Williams	PowerFecal	ERS2048697	NA	NA	NA	NA	NA	NA	training
243	ERR2221037	Vaginal_fluid	vaginal_fluid	Vaginal_swab	Vaginal_swab	not_available	fresh	female	No	swab	V4	not_applicable	indoor	No	Seashols-Williams	Seashols-Williams	PowerFecal	ERS2048698	NA	NA	NA	NA	NA	NA	training
244	ERR2221038	Vaginal_fluid	vaginal_fluid	Vaginal_swab	Vaginal_swab	not_available	fresh	female	No	swab	V4	not_applicable	indoor	No	Seashols-Williams	Seashols-Williams	PowerFecal	ERS2048699	NA	NA	NA	NA	NA	NA	training
245	ERR2221039	Vaginal_fluid	vaginal_fluid	Vaginal_swab	Vaginal_swab	not_available	fresh	female	No	swab	V4	not_applicable	indoor	No	Seashols-Williams	Seashols-Williams	PowerFecal	ERS2048700	NA	NA	NA	NA	NA	NA	training
246	ERR2221040	Vaginal_fluid	vaginal_fluid	Vaginal_swab	Vaginal_swab	not_available	fresh	female	No	swab	V4	not_applicable	indoor	No	Seashols-Williams	Seashols-Williams	PowerFecal	ERS2048701	NA	NA	NA	NA	NA	NA	training
247	ERR2221041	Vaginal_fluid	vaginal_fluid	Vaginal_swab	Vaginal_swab	not_available	fresh	female	No	swab	V4	not_applicable	indoor	No	Seashols-Williams	Seashols-Williams	PowerFecal	ERS2048702	NA	NA	NA	NA	NA	NA	training
248	ERR2221042	Vaginal_fluid	vaginal_fluid	Vaginal_swab	Vaginal_swab	not_available	fresh	female	No	swab	V4	not_applicable	indoor	No	Seashols-Williams	Seashols-Williams	PowerFecal	ERS2048703	NA	NA	NA	NA	NA	NA	training
249	ERR2221043	Vaginal_fluid	vaginal_fluid	Vaginal_swab	Vaginal_swab	not_available	fresh	female	No	swab	V4	not_applicable	indoor	No	Seashols-Williams	Seashols-Williams	PowerFecal	ERS2048704	NA	NA	NA	NA	NA	NA	training
250	ERR2221044	Vaginal_fluid	vaginal_fluid	Vaginal_swab	Vaginal_swab	not_available	fresh	female	No	swab	V4	not_applicable	indoor	No	Seashols-Williams	Seashols-Williams	PowerFecal	ERS2048705	NA	NA	NA	NA	NA	NA	training
251	ERR2221046	Vaginal_fluid	vaginal_fluid	Vaginal_swab	Vaginal_swab	not_available	fresh	female	No	swab	V4	not_applicable	indoor	No	Seashols-Williams	Seashols-Williams	PowerFecal	ERS2048707	NA	NA	NA	NA	NA	NA	training
252	ERR2221047	Vaginal_fluid	vaginal_fluid	Vaginal_swab	Vaginal_swab	not_available	fresh	female	No	swab	V4	not_applicable	indoor	No	Seashols-Williams	Seashols-Williams	PowerFecal	ERS2048708	NA	NA	NA	NA	NA	NA	training
253	ERR2221048	Vaginal_fluid	vaginal_fluid	Vaginal_swab	Vaginal_swab	not_available	fresh	female	No	swab	V4	not_applicable	indoor	No	Seashols-Williams	Seashols-Williams	PowerFecal	ERS2048709	NA	NA	NA	NA	NA	NA	training
254	ERR2221049	Vaginal_fluid	vaginal_fluid	Vaginal_swab	Vaginal_swab	not_available	fresh	female	No	swab	V4	not_applicable	indoor	No	Seashols-Williams	Seashols-Williams	PowerFecal	ERS2048710	NA	NA	NA	NA	NA	NA	training
255	ERR2221050	Vaginal_fluid	vaginal_fluid	Vaginal_swab	Vaginal_swab	not_available	fresh	female	No	swab	V4	not_applicable	indoor	No	Seashols-Williams	Seashols-Williams	PowerFecal	ERS2048711	NA	NA	NA	NA	NA	NA	training
256	01Sat1	Saliva	Saliva	Saliva	Saliva	subject-1	fresh	male	No	swab	V4V5	0	indoor	No	Dobay	Dobay	Mo Bio BiOstic Bacteremia DNA Isolation Kit	PRJNA1201188	NA	NA	NA	NA	NA	NA	training
257	02Vgt1	Vaginal_fluid	vaginalswab	Vaginal_swab	Vaginal_swab	subject-2	fresh	female	No	swab	V4V5	0	indoor	No	Dobay	Dobay	Mo Bio BiOstic Bacteremia DNA Isolation Kit	PRJNA1201188	NA	NA	NA	NA	NA	NA	training
258	03Mbt1a	Menstrual_blood	menstrualblood	Vaginal_swab	Vaginal_swab	subject-3	fresh	female	No	swab	V4V5	0	indoor	No	Dobay	Dobay	Mo Bio BiOstic Bacteremia DNA Isolation Kit	PRJNA1201188	NA	NA	NA	NA	NA	NA	training
259	03Mbt1b	Menstrual_blood	menstrualblood	Vaginal_swab	Vaginal_swab	subject-3	fresh	female	No	swab	V4V5	0	indoor	No	Dobay	Dobay	Mo Bio BiOstic Bacteremia DNA Isolation Kit	PRJNA1201188	NA	NA	NA	NA	NA	NA	training
260	03Mbt2	Menstrual_blood	menstrualblood	Vaginal_swab	Vaginal_swab	subject-3	fresh	female	No	swab	V4V5	0	indoor	No	Dobay	Dobay	Mo Bio BiOstic Bacteremia DNA Isolation Kit	PRJNA1201188	NA	NA	NA	NA	NA	NA	training
261	06Sat1	Saliva	Saliva	Saliva	Saliva	subject-6	fresh	female	No	swab	V4V5	0	indoor	No	Dobay	Dobay	Mo Bio BiOstic Bacteremia DNA Isolation Kit	PRJNA1201188	NA	NA	NA	NA	NA	NA	training
262	07Sat1	Saliva	Saliva	Saliva	Saliva	subject-7	fresh	female	No	swab	V4V5	0	indoor	No	Dobay	Dobay	Mo Bio BiOstic Bacteremia DNA Isolation Kit	PRJNA1201188	NA	NA	NA	NA	NA	NA	training
263	08Sat1	Saliva	Saliva	Saliva	Saliva	subject-8	fresh	male	No	swab	V4V5	0	indoor	No	Dobay	Dobay	Mo Bio BiOstic Bacteremia DNA Isolation Kit	PRJNA1201188	NA	NA	NA	NA	NA	NA	training
264	09Sat2a	Saliva	Saliva	Saliva	Saliva	subject-9	fresh	female	No	swab	V4V5	0	indoor	No	Dobay	Dobay	Mo Bio BiOstic Bacteremia DNA Isolation Kit	PRJNA1201188	NA	NA	NA	NA	NA	NA	training
265	09Sat2b	Saliva	Saliva	Saliva	Saliva	subject-9	fresh	female	No	swab	V4V5	0	indoor	No	Dobay	Dobay	Mo Bio BiOstic Bacteremia DNA Isolation Kit	PRJNA1201188	NA	NA	NA	NA	NA	NA	training
266	12Set1	Semen	Semen	Semen	Semen	subject-11	fresh	male	No	swab	V4V5	0	indoor	No	Dobay	Dobay	Mo Bio BiOstic Bacteremia DNA Isolation Kit	PRJNA1201188	NA	NA	NA	NA	NA	NA	training
267	13Vgt1a	Vaginal_fluid	vaginalswab	Vaginal_swab	Vaginal_swab	subject-12	fresh	female	No	swab	V4V5	0	indoor	No	Dobay	Dobay	Mo Bio BiOstic Bacteremia DNA Isolation Kit	PRJNA1201188	NA	NA	NA	NA	NA	NA	training
268	13Vgt1b	Vaginal_fluid	vaginalswab	Vaginal_swab	Vaginal_swab	subject-12	fresh	female	No	swab	V4V5	0	indoor	No	Dobay	Dobay	Mo Bio BiOstic Bacteremia DNA Isolation Kit	PRJNA1201188	NA	NA	NA	NA	NA	NA	training
269	13Vgt2	Vaginal_fluid	vaginalswab	Vaginal_swab	Vaginal_swab	subject-12	fresh	female	No	swab	V4V5	0	indoor	No	Dobay	Dobay	Mo Bio BiOstic Bacteremia DNA Isolation Kit	PRJNA1201188	NA	NA	NA	NA	NA	NA	training
270	14Vgt1	Vaginal_fluid	vaginalswab	Vaginal_swab	Vaginal_swab	subject-9	fresh	female	No	swab	V4V5	0	indoor	No	Dobay	Dobay	Mo Bio BiOstic Bacteremia DNA Isolation Kit	PRJNA1201188	NA	NA	NA	NA	NA	NA	training
271	15Vgt1	Vaginal_fluid	vaginalswab	Vaginal_swab	Vaginal_swab	subject-13	fresh	female	No	swab	V4V5	0	indoor	No	Dobay	Dobay	Mo Bio BiOstic Bacteremia DNA Isolation Kit	PRJNA1201188	NA	NA	NA	NA	NA	NA	training
272	16Set1	Semen	Semen	Semen	Semen	subject-14	fresh	male	No	swab	V4V5	0	indoor	No	Dobay	Dobay	Mo Bio BiOstic Bacteremia DNA Isolation Kit	PRJNA1201188	NA	NA	NA	NA	NA	NA	training
273	17Vgt1	Vaginal_fluid	vaginalswab	Vaginal_swab	Vaginal_swab	subject-15	fresh	female	No	swab	V4V5	0	indoor	No	Dobay	Dobay	Mo Bio BiOstic Bacteremia DNA Isolation Kit	PRJNA1201188	NA	NA	NA	NA	NA	NA	training
274	18Mbt1	Menstrual_blood	menstrualblood	Vaginal_swab	Vaginal_swab	subject-16	fresh	female	No	swab	V4V5	0	indoor	No	Dobay	Dobay	Mo Bio BiOstic Bacteremia DNA Isolation Kit	PRJNA1201188	NA	NA	NA	NA	NA	NA	training
275	19Mbt1	Menstrual_blood	menstrualblood	Vaginal_swab	Vaginal_swab	subject-17	fresh	female	No	swab	V4V5	0	indoor	No	Dobay	Dobay	Mo Bio BiOstic Bacteremia DNA Isolation Kit	PRJNA1201188	NA	NA	NA	NA	NA	NA	training
276	20Set1	Semen	Semen	Semen	Semen	subject-18	fresh	male	No	swab	V4V5	0	indoor	No	Dobay	Dobay	Mo Bio BiOstic Bacteremia DNA Isolation Kit	PRJNA1201188	NA	NA	NA	NA	NA	NA	training
277	26Skt1a	Skin_hand_forearm	Skin_hand_forearm	Skin_hand_forearm	Skin_hand_forearm	subject-9	fresh	female	No	swab	V4V5	0	indoor	No	Dobay	Dobay	Mo Bio BiOstic Bacteremia DNA Isolation Kit	PRJNA1201188	NA	NA	NA	NA	NA	NA	training
278	26Skt1b	Skin_hand_forearm	Skin_hand_forearm	Skin_hand_forearm	Skin_hand_forearm	subject-9	fresh	female	No	swab	V4V5	0	indoor	No	Dobay	Dobay	Mo Bio BiOstic Bacteremia DNA Isolation Kit	PRJNA1201188	NA	NA	NA	NA	NA	NA	training
279	26Skt2	Skin_hand_forearm	Skin_hand_forearm	Skin_hand_forearm	Skin_hand_forearm	subject-9	fresh	female	No	swab	V4V5	0	indoor	No	Dobay	Dobay	Mo Bio BiOstic Bacteremia DNA Isolation Kit	PRJNA1201188	NA	NA	NA	NA	NA	NA	training
280	27Skt1	Skin_hand_forearm	Skin_hand_forearm	Skin_hand_forearm	Skin_hand_forearm	subject-12	fresh	female	No	swab	V4V5	0	indoor	No	Dobay	Dobay	Mo Bio BiOstic Bacteremia DNA Isolation Kit	PRJNA1201188	NA	NA	NA	NA	NA	NA	training
281	28Skt1	Skin_hand_forearm	Skin_hand_forearm	Skin_hand_forearm	Skin_hand_forearm	subject-19	fresh	male	No	swab	V4V5	0	indoor	No	Dobay	Dobay	Mo Bio BiOstic Bacteremia DNA Isolation Kit	PRJNA1201188	NA	NA	NA	NA	NA	NA	training
282	29Skt1	Skin_hand_forearm	Skin_hand_forearm	Skin_hand_forearm	Skin_hand_forearm	subject-10	fresh	male	No	swab	V4V5	0	indoor	No	Dobay	Dobay	Mo Bio BiOstic Bacteremia DNA Isolation Kit	PRJNA1201188	NA	NA	NA	NA	NA	NA	training
283	31Mbt1	Menstrual_blood	menstrualblood	Vaginal_swab	Vaginal_swab	subject-2	fresh	female	No	swab	V4V5	0	indoor	No	Dobay	Dobay	Mo Bio BiOstic Bacteremia DNA Isolation Kit	PRJNA1201188	NA	NA	NA	NA	NA	NA	training
284	34Sat2	Saliva	Saliva	Saliva	Saliva	subject-1	fresh	male	No	swab	V4V5	0	indoor	No	Dobay	Dobay	Mo Bio BiOstic Bacteremia DNA Isolation Kit	PRJNA1201188	NA	NA	NA	NA	NA	NA	training
285	Mb-01-ds	Menstrual_blood	Mbl	Vaginal_swab	Vaginal_swab	Donor1	fresh	female	No	swab	V4V5	0	indoor	No	ZIFM_dataset2	larissa_walser	Mini	PRJNA1201188	NA	NA	NA	NA	NA	NA	training
286	Mb-01-ss	Menstrual_blood	Mbl	Vaginal_swab	Vaginal_swab	Donor1	fresh	female	No	swab	V4V5	0	indoor	No	ZIFM_dataset2	larissa_walser	Mini	PRJNA1201188	NA	NA	NA	NA	NA	NA	training
287	Mb-03	Menstrual_blood	Mbl	Vaginal_swab	Vaginal_swab	Donor1	fresh	female	No	swab	V4V5	0	indoor	No	ZIFM_dataset2	larissa_walser	PowerSoil	PRJNA1201188	NA	NA	NA	NA	NA	NA	training
288	Mb-04	Menstrual_blood	Mbl	Vaginal_swab	Vaginal_swab	Donor1	fresh	female	No	swab	V4V5	0	indoor	No	ZIFM_dataset2	larissa_walser	PrepFiler	PRJNA1201188	NA	NA	NA	NA	NA	NA	training
289	Mb-05	Menstrual_blood	Mbl	Vaginal_swab	Vaginal_swab	Donor2	fresh	female	No	swab	V4V5	0	indoor	No	ZIFM_dataset2	larissa_walser	Mini	PRJNA1201188	NA	NA	NA	NA	NA	NA	training
290	Mb-06	Menstrual_blood	Mbl	Vaginal_swab	Vaginal_swab	Donor2	fresh	female	No	swab	V4V5	0	indoor	No	ZIFM_dataset2	larissa_walser	PrepFiler	PRJNA1201188	NA	NA	NA	NA	NA	NA	training
291	Mb-07	Menstrual_blood	Mbl	Vaginal_swab	Vaginal_swab	Donor2	fresh	female	No	swab	V4V5	0	indoor	No	ZIFM_dataset2	larissa_walser	PowerSoil	PRJNA1201188	NA	NA	NA	NA	NA	NA	training
292	Mb-09	Menstrual_blood	Mbl	Vaginal_swab	Vaginal_swab	Donor8	fresh	female	No	swab	V4V5	0	indoor	No	ZIFM_dataset2	larissa_walser	Mini	PRJNA1201188	NA	NA	NA	NA	NA	NA	training
293	Mb-10	Menstrual_blood	Mbl	Vaginal_swab	Vaginal_swab	Donor8	fresh	female	No	swab	V4V5	0	indoor	No	ZIFM_dataset2	larissa_walser	PrepFiler	PRJNA1201188	NA	NA	NA	NA	NA	NA	training
294	Mb-11	Menstrual_blood	Mbl	Vaginal_swab	Vaginal_swab	Donor8	fresh	female	No	swab	V4V5	0	indoor	No	ZIFM_dataset2	larissa_walser	PowerSoil	PRJNA1201188	NA	NA	NA	NA	NA	NA	training
295	Sa-01-ds	Saliva	Sa	Saliva	Saliva	Donor1	fresh	female	No	swab	V4V5	0	indoor	No	ZIFM_dataset2	larissa_walser	Mini	PRJNA1201188	NA	NA	NA	NA	NA	NA	training
296	Sa-01-ss	Saliva	Sa	Saliva	Saliva	Donor1	fresh	female	No	swab	V4V5	0	indoor	No	ZIFM_dataset2	larissa_walser	Mini	PRJNA1201188	NA	NA	NA	NA	NA	NA	training
297	Sa-03	Saliva	Sa	Saliva	Saliva	Donor1	fresh	female	No	swab	V4V5	0	indoor	No	ZIFM_dataset2	larissa_walser	PowerSoil	PRJNA1201188	NA	NA	NA	NA	NA	NA	training
298	Sa-04	Saliva	Sa	Saliva	Saliva	Donor1	fresh	female	No	swab	V4V5	0	indoor	No	ZIFM_dataset2	larissa_walser	PrepFiler	PRJNA1201188	NA	NA	NA	NA	NA	NA	training
299	Sa-05	Saliva	Sa	Saliva	Saliva	Donor2	fresh	female	No	swab	V4V5	0	indoor	No	ZIFM_dataset2	larissa_walser	Mini	PRJNA1201188	NA	NA	NA	NA	NA	NA	training
300	Sa-07	Saliva	Sa	Saliva	Saliva	Donor2	fresh	female	No	swab	V4V5	0	indoor	No	ZIFM_dataset2	larissa_walser	PowerSoil	PRJNA1201188	NA	NA	NA	NA	NA	NA	training
301	Sa-08	Saliva	Sa	Saliva	Saliva	Donor2	fresh	female	No	swab	V4V5	0	indoor	No	ZIFM_dataset2	larissa_walser	PrepFiler	PRJNA1201188	NA	NA	NA	NA	NA	NA	training
302	Sa-09	Saliva	Sa	Saliva	Saliva	Donor3	fresh	female	No	swab	V4V5	0	indoor	No	ZIFM_dataset2	larissa_walser	Mini	PRJNA1201188	NA	NA	NA	NA	NA	NA	training
303	Sa-11	Saliva	Sa	Saliva	Saliva	Donor3	fresh	female	No	swab	V4V5	0	indoor	No	ZIFM_dataset2	larissa_walser	PowerSoil	PRJNA1201188	NA	NA	NA	NA	NA	NA	training
304	Sa-12	Saliva	Sa	Saliva	Saliva	Donor3	fresh	female	No	swab	V4V5	0	indoor	No	ZIFM_dataset2	larissa_walser	PrepFiler	PRJNA1201188	NA	NA	NA	NA	NA	NA	training
305	Sem-01-ss	Semen	Se	Semen	Semen	Donor4	fresh	male	No	swab	V4V5	0	indoor	No	ZIFM_dataset2	larissa_walser	Mini	PRJNA1201188	NA	NA	NA	NA	NA	NA	training
306	Sem-03	Semen	Se	Semen	Semen	Donor4	fresh	male	No	swab	V4V5	unknown	-20 degrees	No	ZIFM_dataset2	larissa_walser	PowerSoil	PRJNA1201188	NA	NA	NA	NA	NA	NA	training
307	Sem-04	Semen	Se	Semen	Semen	Donor4	fresh	male	No	swab	V4V5	unknown	-20 degrees	No	ZIFM_dataset2	larissa_walser	PrepFiler	PRJNA1201188	NA	NA	NA	NA	NA	NA	training
308	Sem-06	Semen	Se	Semen	Semen	Donor9	frozen	male	No	swab	V4V5	unknown	-20 degrees	No	ZIFM_dataset2	larissa_walser	PrepFiler	PRJNA1201188	NA	NA	NA	NA	NA	NA	training
309	Sem-07	Semen	Se	Semen	Semen	Donor9	frozen	male	No	swab	V4V5	unknown	-20 degrees	No	ZIFM_dataset2	larissa_walser	PowerSoil	PRJNA1201188	NA	NA	NA	NA	NA	NA	training
310	Sem-09	Semen	Se	Semen	Semen	Donor10	frozen	male	No	swab	V4V5	0	indoor	No	ZIFM_dataset2	larissa_walser	Mini	PRJNA1201188	NA	NA	NA	NA	NA	NA	training
311	Sem-10	Semen	Se	Semen	Semen	Donor10	frozen	male	No	swab	V4V5	unknown	-20 degrees	No	ZIFM_dataset2	larissa_walser	PrepFiler	PRJNA1201188	NA	NA	NA	NA	NA	NA	training
312	Sem-11	Semen	Se	Semen	Semen	Donor10	frozen	male	No	swab	V4V5	unknown	-20 degrees	No	ZIFM_dataset2	larissa_walser	PowerSoil	PRJNA1201188	NA	NA	NA	NA	NA	NA	training
313	Sk-01-ds	Skin_hand_forearm	Sk	Skin_hand_forearm	Skin_hand_forearm	Donor3	fresh	female	No	swab	V4V5	0	indoor	No	ZIFM_dataset2	larissa_walser	Mini	PRJNA1201188	NA	NA	NA	NA	NA	NA	training
314	Sk-01-ss	Skin_hand_forearm	Sk	Skin_hand_forearm	Skin_hand_forearm	Donor3	fresh	female	No	swab	V4V5	0	indoor	No	ZIFM_dataset2	larissa_walser	Mini	PRJNA1201188	NA	NA	NA	NA	NA	NA	training
315	Sk-02	Skin_hand_forearm	Sk	Skin_hand_forearm	Skin_hand_forearm	Donor3	fresh	female	No	swab	V4V5	0	indoor	No	ZIFM_dataset2	larissa_walser	PrepFiler	PRJNA1201188	NA	NA	NA	NA	NA	NA	training
316	Sk-03	Skin_hand_forearm	Sk	Skin_hand_forearm	Skin_hand_forearm	Donor3	fresh	female	No	swab	V4V5	0	indoor	No	ZIFM_dataset2	larissa_walser	PowerSoil	PRJNA1201188	NA	NA	NA	NA	NA	NA	training
317	Sk-05	Skin_hand_forearm	Sk	Skin_hand_forearm	Skin_hand_forearm	Donor7	fresh	female	No	swab	V4V5	0	indoor	No	ZIFM_dataset2	larissa_walser	Mini	PRJNA1201188	NA	NA	NA	NA	NA	NA	training
318	Sk-07	Skin_hand_forearm	Sk	Skin_hand_forearm	Skin_hand_forearm	Donor7	fresh	female	No	swab	V4V5	0	indoor	No	ZIFM_dataset2	larissa_walser	PowerSoil	PRJNA1201188	NA	NA	NA	NA	NA	NA	training
319	Sk-09	Skin_hand_forearm	Sk	Skin_hand_forearm	Skin_hand_forearm	Donor5	fresh	female	No	swab	V4V5	0	indoor	No	ZIFM_dataset2	larissa_walser	Mini	PRJNA1201188	NA	NA	NA	NA	NA	NA	training
320	Sk-10	Skin_hand_forearm	Sk	Skin_hand_forearm	Skin_hand_forearm	Donor5	fresh	female	No	swab	V4V5	0	indoor	No	ZIFM_dataset2	larissa_walser	PrepFiler	PRJNA1201188	NA	NA	NA	NA	NA	NA	training
321	Sk-11	Skin_hand_forearm	Sk	Skin_hand_forearm	Skin_hand_forearm	Donor5	fresh	female	No	swab	V4V5	0	indoor	No	ZIFM_dataset2	larissa_walser	PowerSoil	PRJNA1201188	NA	NA	NA	NA	NA	NA	training
322	U-01-ds	Urine	Ur	Urine	Urine	Donor1	fresh	female	No	swab	V4V5	0	indoor	No	ZIFM_dataset2	larissa_walser	Mini	PRJNA1201188	NA	NA	NA	NA	NA	NA	training
323	U-01-ss	Urine	Ur	Urine	Urine	Donor1	fresh	female	No	swab	V4V5	0	indoor	No	ZIFM_dataset2	larissa_walser	Mini	PRJNA1201188	NA	NA	NA	NA	NA	NA	training
324	U-02	Urine	Ur	Urine	Urine	Donor1	fresh	female	No	swab	V4V5	0	indoor	No	ZIFM_dataset2	larissa_walser	PrepFiler	PRJNA1201188	NA	NA	NA	NA	NA	NA	training
325	U-03	Urine	Ur	Urine	Urine	Donor1	fresh	female	No	swab	V4V5	0	indoor	No	ZIFM_dataset2	larissa_walser	PowerSoil	PRJNA1201188	NA	NA	NA	NA	NA	NA	training
326	U-05	Urine	Ur	Urine	Urine	Donor4	fresh	male	No	swab	V4V5	0	indoor	No	ZIFM_dataset2	larissa_walser	Mini	PRJNA1201188	NA	NA	NA	NA	NA	NA	training
327	U-06	Urine	Ur	Urine	Urine	Donor4	fresh	male	No	swab	V4V5	0	indoor	No	ZIFM_dataset2	larissa_walser	PrepFiler	PRJNA1201188	NA	NA	NA	NA	NA	NA	training
328	U-07	Urine	Ur	Urine	Urine	Donor4	fresh	male	No	swab	V4V5	0	indoor	No	ZIFM_dataset2	larissa_walser	PowerSoil	PRJNA1201188	NA	NA	NA	NA	NA	NA	training
329	U-09	Urine	Ur	Urine	Urine	Donor3	fresh	female	No	swab	V4V5	0	indoor	No	ZIFM_dataset2	larissa_walser	Mini	PRJNA1201188	NA	NA	NA	NA	NA	NA	training
330	U-10	Urine	Ur	Urine	Urine	Donor3	fresh	female	No	swab	V4V5	0	indoor	No	ZIFM_dataset2	larissa_walser	PrepFiler	PRJNA1201188	NA	NA	NA	NA	NA	NA	training
331	U-11	Urine	Ur	Urine	Urine	Donor3	fresh	female	No	swab	V4V5	0	indoor	No	ZIFM_dataset2	larissa_walser	PowerSoil	PRJNA1201188	NA	NA	NA	NA	NA	NA	training
332	V-01-ds	Vaginal_fluid	Vf	Vaginal_swab	Vaginal_swab	Donor2	fresh	female	No	swab	V4V5	0	indoor	No	ZIFM_dataset2	larissa_walser	Mini	PRJNA1201188	NA	NA	NA	NA	NA	NA	training
333	V-01-ss	Vaginal_fluid	Vf	Vaginal_swab	Vaginal_swab	Donor2	fresh	female	No	swab	V4V5	0	indoor	No	ZIFM_dataset2	larissa_walser	Mini	PRJNA1201188	NA	NA	NA	NA	NA	NA	training
334	V-03	Vaginal_fluid	Vf	Vaginal_swab	Vaginal_swab	Donor2	fresh	female	No	swab	V4V5	0	indoor	No	ZIFM_dataset2	larissa_walser	PowerSoil	PRJNA1201188	NA	NA	NA	NA	NA	NA	training
335	V-04	Vaginal_fluid	Vf	Vaginal_swab	Vaginal_swab	Donor2	fresh	female	No	swab	V4V5	0	indoor	No	ZIFM_dataset2	larissa_walser	PrepFiler	PRJNA1201188	NA	NA	NA	NA	NA	NA	training
336	V-05	Vaginal_fluid	Vf	Vaginal_swab	Vaginal_swab	Donor3	fresh	female	No	swab	V4V5	0	indoor	No	ZIFM_dataset2	larissa_walser	Mini	PRJNA1201188	NA	NA	NA	NA	NA	NA	training
337	V-06	Vaginal_fluid	Vf	Vaginal_swab	Vaginal_swab	Donor3	fresh	female	No	swab	V4V5	0	indoor	No	ZIFM_dataset2	larissa_walser	PrepFiler	PRJNA1201188	NA	NA	NA	NA	NA	NA	training
338	V-07	Vaginal_fluid	Vf	Vaginal_swab	Vaginal_swab	Donor3	fresh	female	No	swab	V4V5	0	indoor	No	ZIFM_dataset2	larissa_walser	PowerSoil	PRJNA1201188	NA	NA	NA	NA	NA	NA	training
339	V-09	Vaginal_fluid	Vf	Vaginal_swab	Vaginal_swab	Donor5	fresh	female	No	swab	V4V5	0	indoor	No	ZIFM_dataset2	larissa_walser	Mini	PRJNA1201188	NA	NA	NA	NA	NA	NA	training
340	V-10	Vaginal_fluid	Vf	Vaginal_swab	Vaginal_swab	Donor5	fresh	female	No	swab	V4V5	0	indoor	No	ZIFM_dataset2	larissa_walser	PrepFiler	PRJNA1201188	NA	NA	NA	NA	NA	NA	training
341	V-11	Vaginal_fluid	Vf	Vaginal_swab	Vaginal_swab	Donor5	fresh	female	No	swab	V4V5	0	indoor	No	ZIFM_dataset2	larissa_walser	PowerSoil	PRJNA1201188	NA	NA	NA	NA	NA	NA	training
342	P16t0	Skin-penile	Skin-penile	Skin-penile	Skin-penile	Couple_16	fresh	male	No	swab	V4V5	3	indoor	No	ZIFM_dataset2	Fardin_Javanmard	Mini-heat	PRJNA1201188	6	no	no	not_available	no	oral_vaginal	training
343	P17t0	Skin-penile	Skin-penile	Skin-penile	Skin-penile	Couple_17	fresh	male	No	swab	V4V5	4	indoor	No	ZIFM_dataset2	Fardin_Javanmard	Mini-heat	PRJNA1201188	22	no	no	not_available	no	oral_vaginal	training
344	P1t0	Skin-penile	Skin-penile	Skin-penile	Skin-penile	Couple_1	fresh	male	No	swab	V4V5	0	indoor	No	ZIFM_dataset2	Fardin_Javanmard	Mini-heat	PRJNA1201188	520	yes	no	not_available	no	protection	training
345	P22t0	Skin-penile	Skin-penile	Skin-penile	Skin-penile	Couple_22	fresh	male	No	swab	V4V5	2	indoor	No	ZIFM_dataset2	Fardin_Javanmard	Mini-heat	PRJNA1201188	14	no	no	not_available	no	vaginal	training
346	P3t0	Skin-penile	Skin-penile	Skin-penile	Skin-penile	Couple_3	fresh	male	No	swab	V4V5	0	indoor	No	ZIFM_dataset2	Fardin_Javanmard	Mini-heat	PRJNA1201188	30	no	no	not_available	no	oral_vaginal	training
347	P8t0	Skin-penile	Skin-penile	Skin-penile	Skin-penile	Couple_8	fresh	male	No	swab	V4V5	1	indoor	No	ZIFM_dataset2	Fardin_Javanmard	Mini-heat	PRJNA1201188	9	no	no	not_available	no	vaginal	training
348	S13t1	Semen	Semen	Semen	Semen	Couple_13	fresh	male	No	swab	V4V5	0	indoor	No	ZIFM_dataset2	Fardin_Javanmard	Mini-heat	PRJNA1201188	8	no	yes	not_available	no	not_available	training
349	S16t0	Semen	Semen	Semen	Semen	Couple_16	fresh	male	No	swab	V4V5	3	indoor	No	ZIFM_dataset2	Fardin_Javanmard	Mini-heat	PRJNA1201188	6	no	no	not_available	no	not_available	training
350	S17t0	Semen	Semen	Semen	Semen	Couple_17	fresh	male	No	swab	V4V5	4	indoor	No	ZIFM_dataset2	Fardin_Javanmard	Mini-heat	PRJNA1201188	22	no	no	not_available	no	not_available	training
351	S1t1	Semen	Semen	Semen	Semen	Couple_1	fresh	male	No	swab	V4V5	0	indoor	No	ZIFM_dataset2	Fardin_Javanmard	Mini-heat	PRJNA1201188	540	yes	no	not_available	no	not_available	training
352	S22t0	Semen	Semen	Semen	Semen	Couple_22	fresh	male	No	swab	V4V5	2	indoor	No	ZIFM_dataset2	Fardin_Javanmard	Mini-heat	PRJNA1201188	14	no	no	not_available	no	not_available	training
353	S8t1	Semen	Semen	Semen	Semen	Couple_8	fresh	male	No	swab	V4V5	1	indoor	No	ZIFM_dataset2	Fardin_Javanmard	Mini-heat	PRJNA1201188	8	no	no	not_available	no	not_available	training
354	V1t0	Vaginal_fluid	vaginal_fluid	Vaginal_swab	Vaginal_swab	Couple_1	fresh	female	No	swab	V4V5	0	indoor	No	ZIFM_dataset2	Fardin_Javanmard	Mini-heat	PRJNA1201188	520	yes	not_available	not_available	no	protection	training
355	V3t0	Vaginal_fluid	vaginal_fluid	Vaginal_swab	Vaginal_swab	Couple_3	fresh	female	No	swab	V4V5	0	indoor	No	ZIFM_dataset2	Fardin_Javanmard	Mini-heat	PRJNA1201188	120	no	not_available	not_available	no	seminal_penile	training
356	V5t0	Vaginal_fluid	vaginal_fluid	Vaginal_swab	Vaginal_swab	Couple_5	fresh	female	No	swab	V4V5	0	indoor	No	ZIFM_dataset2	Fardin_Javanmard	Mini-heat	PRJNA1201188	7	no	not_available	not_available	no	seminal_penile	training
357	V8t0	Vaginal_fluid	vaginal_fluid	Vaginal_swab	Vaginal_swab	Couple_8	fresh	female	No	swab	V4V5	0	indoor	No	ZIFM_dataset2	Fardin_Javanmard	Mini-heat	PRJNA1201188	9	no	not_available	not_available	no	seminal_penile	training
358	P11t2	Skin-penile	Skin-penile	Skin-penile	Skin-penile	Couple_11	fresh	male	No	swab	V4V5	0	indoor	No	ZIFM_dataset2	Fardin_Javanmard	Mini-heat	PRJNA1201188	6	yes	no	not_available	no	oral	training
359	P17t1	Skin-penile	Skin-penile	Skin-penile	Skin-penile	Couple_17	fresh	male	No	swab	V4V5	2	indoor	No	ZIFM_dataset2	Fardin_Javanmard	Mini-heat	PRJNA1201188	36	yes	no	not_available	no	protection	training
360	P1t2	Skin-penile	Skin-penile	Skin-penile	Skin-penile	Couple_1	fresh	male	No	swab	V4V5	0	indoor	No	ZIFM_dataset2	Fardin_Javanmard	Mini-heat	PRJNA1201188	555	yes	no	not_available	no	protection	training
361	P22t1	Skin-penile	Skin-penile	Skin-penile	Skin-penile	Couple_22	fresh	male	No	swab	V4V5	3	indoor	No	ZIFM_dataset2	Fardin_Javanmard	Mini-heat	PRJNA1201188	7	no	no	not_available	no	oral_vaginal	training
362	P3t2	Skin-penile	Skin-penile	Skin-penile	Skin-penile	Couple_3	fresh	male	No	swab	V4V5	0	indoor	No	ZIFM_dataset2	Fardin_Javanmard	Mini-heat	PRJNA1201188	17	no	no	not_available	no	oral_vaginal	training
363	P8t1	Skin-penile	Skin-penile	Skin-penile	Skin-penile	Couple_8	fresh	male	No	swab	V4V5	1	indoor	No	ZIFM_dataset2	Fardin_Javanmard	Mini-heat	PRJNA1201188	8	no	no	not_available	no	vaginal	training
364	V11t2	Vaginal_fluid	vaginal_fluid	Vaginal_swab	Vaginal_swab	Couple_11	fresh	female	No	swab	V4V5	0	indoor	No	ZIFM_dataset2	Fardin_Javanmard	Mini-heat	PRJNA1201188	6	yes	not_available	no	no	protection	training
365	V13t1	Vaginal_fluid	vaginal_fluid	Vaginal_swab	Vaginal_swab	Couple_13	fresh	female	No	swab	V4V5	0	indoor	No	ZIFM_dataset2	Fardin_Javanmard	Mini-heat	PRJNA1201188	8	no	not_available	yes	no	oral_seminal_penile	training
366	V13t2	Vaginal_fluid	vaginal_fluid	Vaginal_swab	Vaginal_swab	Couple_13	fresh	female	No	swab	V4V5	0	indoor	No	ZIFM_dataset2	Fardin_Javanmard	Mini-heat	PRJNA1201188	8	no	not_available	no	no	oral_seminal_penile	training
367	V14t2	Vaginal_fluid	vaginal_fluid	Vaginal_swab	Vaginal_swab	Couple_14	fresh	female	No	swab	V4V5	3	indoor	No	ZIFM_dataset2	Fardin_Javanmard	Mini-heat	PRJNA1201188	10	no	not_available	no	no	oral_seminal_penile	training
368	V15t2	Vaginal_fluid	vaginal_fluid	Vaginal_swab	Vaginal_swab	Couple_15	fresh	female	No	swab	V4V5	7	indoor	No	ZIFM_dataset2	Fardin_Javanmard	Mini-heat	PRJNA1201188	6	no	not_available	no	no	seminal_penile	training
369	V16t0	Vaginal_fluid	vaginal_fluid	Vaginal_swab	Vaginal_swab	Couple_16	fresh	female	No	swab	V4V5	3	indoor	No	ZIFM_dataset2	Fardin_Javanmard	Mini-heat	PRJNA1201188	6	no	not_available	yes	no	oral	training
370	V17t0	Vaginal_fluid	vaginal_fluid	Vaginal_swab	Vaginal_swab	Couple_17	fresh	female	No	swab	V4V5	2	indoor	No	ZIFM_dataset2	Fardin_Javanmard	Mini-heat	PRJNA1201188	22	no	not_available	no	no	seminal_penile	training
371	V17t1	Vaginal_fluid	vaginal_fluid	Vaginal_swab	Vaginal_swab	Couple_17	fresh	female	No	swab	V4V5	2	indoor	No	ZIFM_dataset2	Fardin_Javanmard	Mini-heat	PRJNA1201188	36	yes	not_available	no	no	protection	training
372	V1t1	Vaginal_fluid	vaginal_fluid	Vaginal_swab	Vaginal_swab	Couple_1	fresh	female	No	swab	V4V5	0	indoor	No	ZIFM_dataset2	Fardin_Javanmard	Mini-heat	PRJNA1201188	540	yes	not_available	yes	no	protection	training
373	V1t2	Vaginal_fluid	vaginal_fluid	Vaginal_swab	Vaginal_swab	Couple_1	fresh	female	No	swab	V4V5	0	indoor	No	ZIFM_dataset2	Fardin_Javanmard	Mini-heat	PRJNA1201188	555	yes	not_available	not_available	no	protection	training
374	V22t0	Vaginal_fluid	vaginal_fluid	Vaginal_swab	Vaginal_swab	Couple_22	fresh	female	No	swab	V4V5	2	indoor	No	ZIFM_dataset2	Fardin_Javanmard	Mini-heat	PRJNA1201188	14	no	not_available	no	no	seminal_penile	training
375	V22t1	Vaginal_fluid	vaginal_fluid	Vaginal_swab	Vaginal_swab	Couple_22	fresh	female	No	swab	V4V5	3	indoor	No	ZIFM_dataset2	Fardin_Javanmard	Mini-heat	PRJNA1201188	7	no	not_available	no	no	seminal_penile	training
376	V3t2	Vaginal_fluid	vaginal_fluid	Vaginal_swab	Vaginal_swab	Couple_3	fresh	female	No	swab	V4V5	1	indoor	No	ZIFM_dataset2	Fardin_Javanmard	Mini-heat	PRJNA1201188	17	no	not_available	not_available	no	seminal_penile	training
377	V8t1	Vaginal_fluid	vaginal_fluid	Vaginal_swab	Vaginal_swab	Couple_8	fresh	female	No	swab	V4V5	1	indoor	No	ZIFM_dataset2	Fardin_Javanmard	Mini-heat	PRJNA1201188	8	no	not_available	yes	no	seminal_penile	training
378	AM13	Skin-penile	abstinence_penile_skin	Skin-penile	Skin-penile	Couple_13	fresh	male	No	swab	V4V5	10	indoor	No	ZIFM_dataset2	Fardin_Javanmard	Mini-heat	PRJNA1201188	8	no	yes	not_available	no	not_available	training
379	AM18	Skin-penile	abstinence_penile_skin	Skin-penile	Skin-penile	Couple_18	fresh	male	No	swab	V4V5	9	indoor	No	ZIFM_dataset2	Fardin_Javanmard	Mini-heat	PRJNA1201188	6	no	no	not_available	no	not_available	training
380	P13t1	Skin-penile	penile_skin	Skin-penile	Skin-penile	Couple_13	fresh	male	No	swab	V4V5	0	indoor	No	ZIFM_dataset2	Fardin_Javanmard	Mini-heat	PRJNA1201188	8	no	yes	not_available	no	vaginal	training
381	P13t2	Skin-penile	penile_skin	Skin-penile	Skin-penile	Couple_13	fresh	male	No	swab	V4V5	0	indoor	No	ZIFM_dataset2	Fardin_Javanmard	Mini-heat	PRJNA1201188	8	no	yes	not_available	no	vaginal	training
382	P14t2	Skin-penile	penile_skin	Skin-penile	Skin-penile	Couple_14	fresh	male	No	swab	V4V5	3	indoor	No	ZIFM_dataset2	Fardin_Javanmard	Mini-heat	PRJNA1201188	10	no	yes	not_available	no	vaginal	training
383	P15t2	Skin-penile	penile_skin	Skin-penile	Skin-penile	Couple_15	fresh	male	No	swab	V4V5	7	indoor	No	ZIFM_dataset2	Fardin_Javanmard	Mini-heat	PRJNA1201188	6	no	yes	not_available	no	vaginal	training
384	P1t1	Skin-penile	penile_skin	Skin-penile	Skin-penile	Couple_1	fresh	male	No	swab	V4V5	0	indoor	No	ZIFM_dataset2	Fardin_Javanmard	Mini-heat	PRJNA1201188	540	yes	no	not_available	no	protection	training
385	S11t2	Semen	Semen	Semen	Semen	Couple_11	fresh	male	No	swab	V4V5	0	indoor	No	ZIFM_dataset2	Fardin_Javanmard	Mini-heat	PRJNA1201188	6	no	no	not_available	no	not_available	training
386	S13t2	Semen	Semen	Semen	Semen	Couple_13	fresh	male	No	swab	V4V5	0	indoor	No	ZIFM_dataset2	Fardin_Javanmard	Mini-heat	PRJNA1201188	8	no	yes	not_available	no	not_available	training
387	S14t2	Semen	Semen	Semen	Semen	Couple_14	fresh	male	No	swab	V4V5	3	indoor	No	ZIFM_dataset2	Fardin_Javanmard	Mini-heat	PRJNA1201188	15	no	yes	not_available	no	not_available	training
388	S15t2	Semen	Semen	Semen	Semen	Couple_15	fresh	male	No	swab	V4V5	7	indoor	No	ZIFM_dataset2	Fardin_Javanmard	Mini-heat	PRJNA1201188	6	no	yes	not_available	no	not_available	training
389	S17t1	Semen	Semen	Semen	Semen	Couple_17	fresh	male	No	swab	V4V5	2	indoor	No	ZIFM_dataset2	Fardin_Javanmard	Mini-heat	PRJNA1201188	36	yes	no	not_available	no	not_available	training
390	S1t0	Semen	Semen	Semen	Semen	Couple_1	fresh	male	No	swab	V4V5	0	indoor	No	ZIFM_dataset2	Fardin_Javanmard	Mini-heat	PRJNA1201188	520	yes	no	not_available	no	not_available	training
391	S1t2	Semen	Semen	Semen	Semen	Couple_1	fresh	male	No	swab	V4V5	0	indoor	No	ZIFM_dataset2	Fardin_Javanmard	Mini-heat	PRJNA1201188	555	yes	no	not_available	no	not_available	training
392	S22t1	Semen	Semen	Semen	Semen	Couple_22	fresh	male	No	swab	V4V5	3	indoor	No	ZIFM_dataset2	Fardin_Javanmard	Mini-heat	PRJNA1201188	7	no	no	not_available	no	not_available	training
393	S3t0	Semen	Semen	Semen	Semen	Couple_3	fresh	male	No	swab	V4V5	0	indoor	No	ZIFM_dataset2	Fardin_Javanmard	Mini-heat	PRJNA1201188	30	no	no	not_available	no	not_available	training
394	S3t2	Semen	Semen	Semen	Semen	Couple_3	fresh	male	No	swab	V4V5	0	indoor	No	ZIFM_dataset2	Fardin_Javanmard	Mini-heat	PRJNA1201188	17	no	no	not_available	no	not_available	training
395	S8t0	Semen	Semen	Semen	Semen	Couple_8	fresh	male	No	swab	V4V5	1	indoor	No	ZIFM_dataset2	Fardin_Javanmard	Mini-heat	PRJNA1201188	9	no	no	not_available	no	not_available	training
396	AF13	Vaginal_fluid	abstinence_vaginal_fluid	Vaginal_swab	Vaginal_swab	Couple_13	fresh	female	No	swab	V4V5	10	indoor	No	ZIFM_dataset2	Fardin_Javanmard	Mini-heat	PRJNA1201188	8	no	not_available	no	no	not_available	training
397	AF17	Vaginal_fluid	abstinence_vaginal_fluid	Vaginal_swab	Vaginal_swab	Couple_17	fresh	female	No	swab	V4V5	2	indoor	No	ZIFM_dataset2	Fardin_Javanmard	Mini-heat	PRJNA1201188	22	no	not_available	no	no	not_available	training
398	AF18	Vaginal_fluid	abstinence_vaginal_fluid	Vaginal_swab	Vaginal_swab	Couple_18	fresh	female	No	swab	V4V5	9	indoor	No	ZIFM_dataset2	Fardin_Javanmard	Mini-heat	PRJNA1201188	6	no	not_available	no	no	not_available	training
399	AM17	Skin-penile	abstinence_penile_skin	Skin-penile	Skin-penile	Couple_17	fresh	male	No	swab	V4V5	4	indoor	No	ZIFM_dataset2	Fardin_Javanmard	Mini-heat	PRJNA1201188	22	yes	no	not_available	no	not_available	training
400	sa-t0-01	Saliva	Saliva	Saliva	Saliva	Donor_TsD-01	fresh	female	No	swab	V4V5	0	indoor	No	ZIFM_dataset2	Larissa_walser_TsD	Mini-heat	PRJNA1201188	NA	NA	NA	NA	NA	NA	training
401	sa-t0-02	Saliva	Saliva	Saliva	Saliva	Donor_TsD-02	fresh	female	No	swab	V4V5	0	indoor	No	ZIFM_dataset2	Larissa_walser_TsD	Mini-heat	PRJNA1201188	NA	NA	NA	NA	NA	NA	training
402	sa-t0-03	Saliva	Saliva	Saliva	Saliva	Donor_TsD-03	fresh	female	No	swab	V4V5	0	indoor	No	ZIFM_dataset2	Larissa_walser_TsD	Mini-heat	PRJNA1201188	NA	NA	NA	NA	NA	NA	training
403	sa-t0-04	Saliva	Saliva	Saliva	Saliva	Donor_TsD-04	fresh	female	No	swab	V4V5	0	indoor	No	ZIFM_dataset2	Larissa_walser_TsD	Mini-heat	PRJNA1201188	NA	NA	NA	NA	NA	NA	training
404	sa-t0-05	Saliva	Saliva	Saliva	Saliva	Donor_TsD-05	fresh	male	No	swab	V4V5	0	indoor	No	ZIFM_dataset2	Larissa_walser_TsD	Mini-heat	PRJNA1201188	NA	NA	NA	NA	NA	NA	training
405	sa-t0-06	Saliva	Saliva	Saliva	Saliva	Donor_TsD-06	fresh	male	No	swab	V4V5	0	indoor	No	ZIFM_dataset2	Larissa_walser_TsD	Mini-heat	PRJNA1201188	NA	NA	NA	NA	NA	NA	training
406	sa-t0-07	Saliva	Saliva	Saliva	Saliva	Donor_TsD-07	fresh	male	No	swab	V4V5	0	indoor	No	ZIFM_dataset2	Larissa_walser_TsD	Mini-heat	PRJNA1201188	NA	NA	NA	NA	NA	NA	training
407	sa-t0-08	Saliva	Saliva	Saliva	Saliva	Donor_TsD-08	fresh	male	No	swab	V4V5	0	indoor	No	ZIFM_dataset2	Larissa_walser_TsD	Mini-heat	PRJNA1201188	NA	NA	NA	NA	NA	NA	training
408	sa-t0-09	Saliva	Saliva	Saliva	Saliva	Donor_TsD-09	fresh	female	No	swab	V4V5	0	indoor	No	ZIFM_dataset2	Larissa_walser_TsD	Mini-heat	PRJNA1201188	NA	NA	NA	NA	NA	NA	training
409	sa-t0-10	Saliva	Saliva	Saliva	Saliva	Donor_TsD-10	fresh	male	No	swab	V4V5	0	indoor	No	ZIFM_dataset2	Larissa_walser_TsD	Mini-heat	PRJNA1201188	NA	NA	NA	NA	NA	NA	training
410	vf-t0-01	Vaginal_fluid	Vaginal fluid	Vaginal_swab	Vaginal_swab	Donor_TsD-01	fresh	female	No	swab	V4V5	0	indoor	No	ZIFM_dataset2	Larissa_walser_TsD	Mini-heat	PRJNA1201188	NA	NA	NA	NA	NA	NA	training
411	vf-t0-02	Vaginal_fluid	Vaginal fluid	Vaginal_swab	Vaginal_swab	Donor_TsD-02	fresh	female	No	swab	V4V5	0	indoor	No	ZIFM_dataset2	Larissa_walser_TsD	Mini-heat	PRJNA1201188	NA	NA	NA	NA	NA	NA	training
412	vf-t0-03	Vaginal_fluid	Vaginal fluid	Vaginal_swab	Vaginal_swab	Donor_TsD-03	fresh	female	No	swab	V4V5	0	indoor	No	ZIFM_dataset2	Larissa_walser_TsD	Mini-heat	PRJNA1201188	NA	NA	NA	NA	NA	NA	training
413	vf-t0-11	Vaginal_fluid	Vaginal fluid	Vaginal_swab	Vaginal_swab	Donor_TsD-11	fresh	female	No	swab	V4V5	0	indoor	No	ZIFM_dataset2	Larissa_walser_TsD	Mini-heat	PRJNA1201188	NA	NA	NA	NA	NA	NA	training
414	vf-t0-12	Vaginal_fluid	Vaginal fluid	Vaginal_swab	Vaginal_swab	Donor_TsD-12	fresh	female	No	swab	V4V5	0	indoor	No	ZIFM_dataset2	Larissa_walser_TsD	Mini-heat	PRJNA1201188	NA	NA	NA	NA	NA	NA	training
415	vf-t0-15	Vaginal_fluid	Vaginal fluid	Vaginal_swab	Vaginal_swab	Donor_TsD-15	fresh	female	No	swab	V4V5	0	indoor	No	ZIFM_dataset2	Larissa_walser_TsD	Mini-heat	PRJNA1201188	NA	NA	NA	NA	NA	NA	training
416	vf-t0-16	Vaginal_fluid	Vaginal fluid	Vaginal_swab	Vaginal_swab	Donor_TsD-16	fresh	female	No	swab	V4V5	0	indoor	No	ZIFM_dataset2	Larissa_walser_TsD	Mini-heat	PRJNA1201188	NA	NA	NA	NA	NA	NA	training
417	vf-t0-17	Vaginal_fluid	Vaginal fluid	Vaginal_swab	Vaginal_swab	Donor_TsD-17	fresh	female	No	swab	V4V5	0	indoor	No	ZIFM_dataset2	Larissa_walser_TsD	Mini-heat	PRJNA1201188	NA	NA	NA	NA	NA	NA	training
418	vf-t0-18	Vaginal_fluid	Vaginal fluid	Vaginal_swab	Vaginal_swab	Donor_TsD-18	fresh	female	No	swab	V4V5	0	indoor	No	ZIFM_dataset2	Larissa_walser_TsD	Mini-heat	PRJNA1201188	NA	NA	NA	NA	NA	NA	training
419	vf-t0-19	Vaginal_fluid	Vaginal fluid	Vaginal_swab	Vaginal_swab	Donor_TsD-19	fresh	female	No	swab	V4V5	0	indoor	No	ZIFM_dataset2	Larissa_walser_TsD	Mini-heat	PRJNA1201188	NA	NA	NA	NA	NA	NA	training
420	se-t0-05	Semen	Semen	Semen	Semen	Donor_TsD-05	fresh	male	No	swab	V4V5	0	indoor	No	ZIFM_dataset2	Larissa_walser_TsD	Mini-heat	PRJNA1201188	NA	NA	NA	NA	NA	NA	training
421	se-t0-20	Semen	Semen	Semen	Semen	Donor_TsD-20	fresh	male	No	swab	V4V5	0	indoor	No	ZIFM_dataset2	Larissa_walser_TsD	Mini-heat	PRJNA1201188	NA	NA	NA	NA	NA	NA	training
422	se-t0-21	Semen	Semen	Semen	Semen	Donor_TsD-21	fresh	male	No	swab	V4V5	0	indoor	No	ZIFM_dataset2	Larissa_walser_TsD	Mini-heat	PRJNA1201188	NA	NA	NA	NA	NA	NA	training
423	se-t0-22	Semen	Semen	Semen	Semen	Donor_TsD-22	fresh	male	No	swab	V4V5	0	indoor	No	ZIFM_dataset2	Larissa_walser_TsD	Mini-heat	PRJNA1201188	NA	NA	NA	NA	NA	NA	training
424	se-t0-23	Semen	Semen	Semen	Semen	Donor_TsD-23	fresh	male	No	swab	V4V5	0	indoor	No	ZIFM_dataset2	Larissa_walser_TsD	Mini-heat	PRJNA1201188	NA	NA	NA	NA	NA	NA	training
425	se-t0-24	Semen	Semen	Semen	Semen	Donor_TsD-24	fresh	male	No	swab	V4V5	0	indoor	No	ZIFM_dataset2	Larissa_walser_TsD	Mini-heat	PRJNA1201188	NA	NA	NA	NA	NA	NA	training
426	se-t0-25	Semen	Semen	Semen	Semen	Donor_TsD-25	fresh	male	No	swab	V4V5	0	indoor	No	ZIFM_dataset2	Larissa_walser_TsD	Mini-heat	PRJNA1201188	NA	NA	NA	NA	NA	NA	training
427	se-t0-26	Semen	Semen	Semen	Semen	Donor_TsD-26	fresh	male	No	swab	V4V5	0	indoor	No	ZIFM_dataset2	Larissa_walser_TsD	Mini-heat	PRJNA1201188	NA	NA	NA	NA	NA	NA	training
428	se-t0-27	Semen	Semen	Semen	Semen	Donor_TsD-27	fresh	male	No	swab	V4V5	0	indoor	No	ZIFM_dataset2	Larissa_walser_TsD	Mini-heat	PRJNA1201188	NA	NA	NA	NA	NA	NA	training
429	sk-t0-01	Skin_hand_forearm	Skin_hand_forearm	Skin_hand_forearm	Skin_hand_forearm	Donor_TsD-01	fresh	female	No	swab	V4V5	0	indoor	No	ZIFM_dataset2	Larissa_walser_TsD	Mini-heat	PRJNA1201188	NA	NA	NA	NA	NA	NA	training
430	sk-t0-06	Skin_hand_forearm	Skin_hand_forearm	Skin_hand_forearm	Skin_hand_forearm	Donor_TsD-06	fresh	male	No	swab	V4V5	0	indoor	No	ZIFM_dataset2	Larissa_walser_TsD	Mini-heat	PRJNA1201188	NA	NA	NA	NA	NA	NA	training
431	sk-t0-07	Skin_hand_forearm	Skin_hand_forearm	Skin_hand_forearm	Skin_hand_forearm	Donor_TsD-07	fresh	male	No	swab	V4V5	0	indoor	No	ZIFM_dataset2	Larissa_walser_TsD	Mini-heat	PRJNA1201188	NA	NA	NA	NA	NA	NA	training
432	sk-t0-08	Skin_hand_forearm	Skin_hand_forearm	Skin_hand_forearm	Skin_hand_forearm	Donor_TsD-08	fresh	male	No	swab	V4V5	0	indoor	No	ZIFM_dataset2	Larissa_walser_TsD	Mini-heat	PRJNA1201188	NA	NA	NA	NA	NA	NA	training
433	sk-t0-10	Skin_hand_forearm	Skin_hand_forearm	Skin_hand_forearm	Skin_hand_forearm	Donor_TsD-10	fresh	male	No	swab	V4V5	0	indoor	No	ZIFM_dataset2	Larissa_walser_TsD	Mini-heat	PRJNA1201188	NA	NA	NA	NA	NA	NA	training
434	sk-t0-11	Skin_hand_forearm	Skin_hand_forearm	Skin_hand_forearm	Skin_hand_forearm	Donor_TsD-11	fresh	female	No	swab	V4V5	0	indoor	No	ZIFM_dataset2	Larissa_walser_TsD	Mini-heat	PRJNA1201188	NA	NA	NA	NA	NA	NA	training
435	sk-t0-12	Skin_hand_forearm	Skin_hand_forearm	Skin_hand_forearm	Skin_hand_forearm	Donor_TsD-12	fresh	female	No	swab	V4V5	0	indoor	No	ZIFM_dataset2	Larissa_walser_TsD	Mini-heat	PRJNA1201188	NA	NA	NA	NA	NA	NA	training
436	sk-t0-13	Skin_hand_forearm	Skin_hand_forearm	Skin_hand_forearm	Skin_hand_forearm	Donor_TsD-13	fresh	female	No	swab	V4V5	0	indoor	No	ZIFM_dataset2	Larissa_walser_TsD	Mini-heat	PRJNA1201188	NA	NA	NA	NA	NA	NA	training
437	sk-t0-14	Skin_hand_forearm	Skin_hand_forearm	Skin_hand_forearm	Skin_hand_forearm	Donor_TsD-14	fresh	male	No	swab	V4V5	0	indoor	No	ZIFM_dataset2	Larissa_walser_TsD	Mini-heat	PRJNA1201188	NA	NA	NA	NA	NA	NA	training
438	sk-t0-15	Skin_hand_forearm	Skin_hand_forearm	Skin_hand_forearm	Skin_hand_forearm	Donor_TsD-15	fresh	female	No	swab	V4V5	0	indoor	No	ZIFM_dataset2	Larissa_walser_TsD	Mini-heat	PRJNA1201188	NA	NA	NA	NA	NA	NA	training
439	Mb2	Menstrual_blood	Menstrual blood	Vaginal_swab	Vaginal_swab	E	fresh	female	No	swab	V1V3	0	indoor	No	ZIFM_dataset1	Larissa_schuh	DNAeasy Powersoil Pro	PRJNA1201188	NA	NA	NA	NA	NA	NA	training
440	Mb3	Menstrual_blood	Menstrual blood	Vaginal_swab	Vaginal_swab	H	fresh	female	No	swab	V1V3	0	indoor	No	ZIFM_dataset1	Larissa_schuh	DNAeasy Powersoil Pro	PRJNA1201188	NA	NA	NA	NA	NA	NA	training
441	Sa1	Saliva	Saliva	Saliva	Saliva	A	fresh	female	No	swab	V1V3	0	indoor	No	ZIFM_dataset1	Larissa_schuh	DNAeasy Powersoil Pro	PRJNA1201188	NA	NA	NA	NA	NA	NA	training
442	Sa3	Saliva	Saliva	Saliva	Saliva	M	fresh	male	No	swab	V1V3	0	indoor	No	ZIFM_dataset1	Larissa_schuh	DNAeasy Powersoil Pro	PRJNA1201188	NA	NA	NA	NA	NA	NA	training
443	Se1	Semen	Semen	Semen	Semen	N	fresh	male	No	swab	V1V3	0	indoor	No	ZIFM_dataset2	Larissa_schuh	DNAeasy Powersoil Pro	PRJNA1201188	NA	NA	NA	NA	NA	NA	training
444	Se3	Semen	Semen	Semen	Semen	Q	fresh	male	No	swab	V1V3	0	indoor	No	ZIFM_dataset2	Larissa_schuh	DNAeasy Powersoil Pro	PRJNA1201188	NA	NA	NA	NA	NA	NA	training
445	twin1Sa1	Saliva	Saliva	Saliva	Saliva	not_available	fresh	not_available	No	swab	V1V3	0	indoor	No	ZIFM_dataset1	Larissa_schuh	DNAeasy Powersoil Pro	PRJNA1201188	NA	NA	NA	NA	NA	NA	training
446	twin1Sa2	Saliva	Saliva	Saliva	Saliva	not_available	fresh	not_available	No	swab	V1V3	0	indoor	No	ZIFM_dataset1	Larissa_schuh	DNAeasy Powersoil Pro	PRJNA1201188	NA	NA	NA	NA	NA	NA	training
447	twin2Sa1	Saliva	Saliva	Saliva	Saliva	not_available	fresh	not_available	No	swab	V1V3	0	indoor	No	ZIFM_dataset1	Larissa_schuh	DNAeasy Powersoil Pro	PRJNA1201188	NA	NA	NA	NA	NA	NA	training
448	twin2Sa2	Saliva	Saliva	Saliva	Saliva	not_available	fresh	not_available	No	swab	V1V3	0	indoor	No	ZIFM_dataset1	Larissa_schuh	DNAeasy Powersoil Pro	PRJNA1201188	NA	NA	NA	NA	NA	NA	training
449	Ur1	Urine	Urine	Urine	Urine	A	fresh	female	No	swab	V1V3	0	indoor	No	ZIFM_dataset1	Larissa_schuh	DNAeasy Powersoil Pro	PRJNA1201188	NA	NA	NA	NA	NA	NA	training
450	Ur2	Urine	Urine	Urine	Urine	D	fresh	female	No	swab	V1V3	0	indoor	No	ZIFM_dataset1	Larissa_schuh	DNAeasy Powersoil Pro	PRJNA1201188	NA	NA	NA	NA	NA	NA	training
451	Ur3	Urine	Urine	Urine	Urine	Q	fresh	male	No	swab	V1V3	0	indoor	No	ZIFM_dataset1	Larissa_schuh	DNAeasy Powersoil Pro	PRJNA1201188	NA	NA	NA	NA	NA	NA	training
452	Vf1	Vaginal_fluid	Vaginal fluid	Vaginal_swab	Vaginal_swab	A	fresh	female	No	swab	V1V3	0	indoor	No	ZIFM_dataset1	Larissa_schuh	DNAeasy Powersoil Pro	PRJNA1201188	NA	NA	NA	NA	NA	NA	training
453	Vf2	Vaginal_fluid	Vaginal fluid	Vaginal_swab	Vaginal_swab	D	fresh	female	No	swab	V1V3	0	indoor	No	ZIFM_dataset1	Larissa_schuh	DNAeasy Powersoil Pro	PRJNA1201188	NA	NA	NA	NA	NA	NA	training
454	Vf3	Vaginal_fluid	Vaginal fluid	Vaginal_swab	Vaginal_swab	F	fresh	female	No	swab	V1V3	0	indoor	No	ZIFM_dataset1	Larissa_schuh	DNAeasy Powersoil Pro	PRJNA1201188	NA	NA	NA	NA	NA	NA	training
455	Vf4	Vaginal_fluid	Vaginal fluid	Vaginal_swab	Vaginal_swab	A	fresh	female	No	swab	V1V3	0	indoor	No	ZIFM_dataset1	Larissa_schuh	DNAeasy Powersoil Pro	PRJNA1201188	NA	NA	NA	NA	NA	NA	training
456	Vf5	Vaginal_fluid	Vaginal fluid	Vaginal_swab	Vaginal_swab	D	fresh	female	No	swab	V1V3	0	indoor	No	ZIFM_dataset1	Larissa_schuh	DNAeasy Powersoil Pro	PRJNA1201188	NA	NA	NA	NA	NA	NA	training
457	Vf6	Vaginal_fluid	Vaginal fluid	Vaginal_swab	Vaginal_swab	C	fresh	female	No	swab	V1V3	0	indoor	No	ZIFM_dataset1	Larissa_schuh	DNAeasy Powersoil Pro	PRJNA1201188	NA	NA	NA	NA	NA	NA	training
458	A025	negative_control	pcr_negative	negative_control	negative_control_reagent	not_available	not_available	not_available	not_available	not_available	V1V3	not_available	indoor	No	ZIFM_dataset1	Larissa_schuh	QIAmp Biostic Bacteremia kit	PRJNA1201188	NA	NA	NA	NA	NA	NA	training
459	A095	negative_control	pcr_negative	negative_control	negative_control_reagent	not_available	not_available	not_available	not_available	not_available	V1V3	not_available	indoor	No	ZIFM_dataset1	Larissa_schuh	QIAmp Biostic Bacteremia kit	PRJNA1201188	NA	NA	NA	NA	NA	NA	training
460	Sa-01-ss-PCR-neg-2_R1_001_V1F	negative_control	negative_control	negative_control	negative_control_reagent	not_available	not_available	not_available	not_available	not_available	V1V3_fwd	0	indoor	not_applicable	ZIFM_dataset2	larissa_walser	not_applicable	PRJNA1201188	NA	NA	NA	NA	NA	NA	training
461	Sk-01-ss-PCR-neg-3_R1_001_V1F	negative_control	negative_control	negative_control	negative_control_reagent	not_available	not_available	not_available	not_available	not_available	V1V3_fwd	0	indoor	not_applicable	ZIFM_dataset2	larissa_walser	not_applicable	PRJNA1201188	NA	NA	NA	NA	NA	NA	training
462	U-01-ss-PCR-neg-1_R1_001_V1F	negative_control	negative_control	negative_control	negative_control_reagent	not_available	not_available	not_available	not_available	not_available	V1V3_fwd	0	indoor	not_applicable	ZIFM_dataset2	larissa_walser	not_applicable	PRJNA1201188	NA	NA	NA	NA	NA	NA	training
463	PCR-neg-1-V3V4	negative_control	negative_control	negative_control	negative_control_reagent	not_available	not_available	not_available	not_available	not_available	V3V4	0	indoor	No	ZIFM_dataset2	larissa_walser	None	PRJNA1201188	NA	NA	NA	NA	NA	NA	training
464	PCR-neg-2-V3V4	negative_control	negative_control	negative_control	negative_control_reagent	not_available	not_available	not_available	not_available	not_available	V3V4	0	indoor	No	ZIFM_dataset2	larissa_walser	None	PRJNA1201188	NA	NA	NA	NA	NA	NA	training
465	PCR-neg-1-ds	negative_control	negative_control	negative_control	negative_control_reagent	not_available	not_available	not_available	not_available	not_available	V4V5	0	indoor	No	ZIFM_dataset2	larissa_walser	None	PRJNA1201188	NA	NA	NA	NA	NA	NA	training
466	PCR-neg-1-ss	negative_control	negative_control	negative_control	negative_control_reagent	not_available	not_available	not_available	not_available	not_available	V4V5	0	indoor	No	ZIFM_dataset2	larissa_walser	None	PRJNA1201188	NA	NA	NA	NA	NA	NA	training
467	PCR-neg-2	negative_control	negative_control	negative_control	negative_control_reagent	not_available	not_available	not_available	not_available	not_available	V4V5	0	indoor	No	ZIFM_dataset2	larissa_walser	None	PRJNA1201188	NA	NA	NA	NA	NA	NA	training
468	Neg1	negative_control	pcr_negative	negative_control	negative_control_reagent	not_available	not_available	not_available	not_available	not_available	V4V5	not_available	indoor	not_applicable	ZIFM_dataset2	Fardin_Javanmard	not_applicable	PRJNA1201188	NA	NA	NA	NA	NA	NA	training
469	Neg2	negative_control	pcr_negative	negative_control	negative_control_reagent	not_available	not_available	not_available	not_available	not_available	V4V5	not_available	indoor	not_applicable	ZIFM_dataset2	Fardin_Javanmard	not_applicable	PRJNA1201188	NA	NA	NA	NA	NA	NA	training
470	Neg3	negative_control	pcr_negative	negative_control	negative_control_reagent	not_available	not_available	not_available	not_available	not_available	V4V5	not_available	indoor	not_applicable	ZIFM_dataset2	Fardin_Javanmard	not_applicable	PRJNA1201188	NA	NA	NA	NA	NA	NA	training
471	Neg4	negative_control	pcr_negative	negative_control	negative_control_reagent	not_available	not_available	not_available	not_available	not_available	V4V5	not_available	indoor	not_applicable	ZIFM_dataset2	Fardin_Javanmard	not_applicable	PRJNA1201188	NA	NA	NA	NA	NA	NA	training
472	PCR-neg-01	negative_control	negative_control	negative_control	negative_control_reagent	not_available	not_available	not_available	not_available	not_available	V4V5	0	not_applicable	No	ZIFM_dataset2	Larissa_walser_TsD	Mini-heat	PRJNA1201188	NA	NA	NA	NA	NA	NA	training
473	PCR-neg-02	negative_control	negative_control	negative_control	negative_control_reagent	not_available	not_available	not_available	not_available	not_available	V4V5	0	not_applicable	No	ZIFM_dataset2	Larissa_walser_TsD	Mini-heat	PRJNA1201188	NA	NA	NA	NA	NA	NA	training
474	PCRNC1	negative_control	negative_control	negative_control	negative_control_reagent	not_available	not_available	not_available	not_available	not_available	V1V3	0	indoor	No	ZIFM_dataset1	Larissa_schuh	DNAeasy Powersoil Pro	PRJNA1201188	NA	NA	NA	NA	NA	NA	training
475	A2convPCR1	Sa-Sk	Sa-Sk	Sa-Sk	Sa-Sk	A	fresh	unknown	Yes	tape	V3V4	0	indoor	No	Hanssen	Hanssen	LGC mag midi kit	not_available	NA	NA	NA	NA	NA	NA	mock
476	A2convPCR2	Sa-Sk	Sa-Sk	Sa-Sk	Sa-Sk	A	fresh	unknown	Yes	tape	V3V4	0	indoor	No	Hanssen	Hanssen	LGC mag midi kit	not_available	NA	NA	NA	NA	NA	NA	mock
477	A2ddPCR1	Sa-Sk	Sa-Sk	Sa-Sk	Sa-Sk	A	fresh	unknown	Yes	tape	V3V4	0	indoor	No	Hanssen	Hanssen	LGC mag midi kit	not_available	NA	NA	NA	NA	NA	NA	mock
478	A2ddPCR2	Sa-Sk	Sa-Sk	Sa-Sk	Sa-Sk	A	fresh	unknown	Yes	tape	V3V4	0	indoor	No	Hanssen	Hanssen	LGC mag midi kit	not_available	NA	NA	NA	NA	NA	NA	mock
479	A3convPCR1	dilSa-Sk	dilSa-Sk	dilSa-Sk	dilSa-Sk	A	fresh	unknown	Yes	tape	V3V4	0	indoor	No	Hanssen	Hanssen	LGC mag midi kit	not_available	NA	NA	NA	NA	NA	NA	mock
480	A3convPCR2	dilSa-Sk	dilSa-Sk	dilSa-Sk	dilSa-Sk	A	fresh	unknown	Yes	tape	V3V4	0	indoor	No	Hanssen	Hanssen	LGC mag midi kit	not_available	NA	NA	NA	NA	NA	NA	mock
481	A3ddPCR1	dilSa-Sk	dilSa-Sk	dilSa-Sk	dilSa-Sk	A	fresh	unknown	Yes	tape	V3V4	0	indoor	No	Hanssen	Hanssen	LGC mag midi kit	not_available	NA	NA	NA	NA	NA	NA	mock
482	A3ddPCR2	dilSa-Sk	dilSa-Sk	dilSa-Sk	dilSa-Sk	A	fresh	unknown	Yes	tape	V3V4	0	indoor	No	Hanssen	Hanssen	LGC mag midi kit	not_available	NA	NA	NA	NA	NA	NA	mock
483	A5convPCR1	Sa-Sk	Sa-Sk	Sa-Sk	Sa-Sk	A	fresh	unknown	Yes	swab	V3V4	0	indoor	No	Hanssen	Hanssen	LGC mag midi kit	not_available	NA	NA	NA	NA	NA	NA	mock
484	A5convPCR2	Sa-Sk	Sa-Sk	Sa-Sk	Sa-Sk	A	fresh	unknown	Yes	swab	V3V4	0	indoor	No	Hanssen	Hanssen	LGC mag midi kit	not_available	NA	NA	NA	NA	NA	NA	mock
485	A5ddPCR2	Sa-Sk	Sa-Sk	Sa-Sk	Sa-Sk	A	fresh	unknown	Yes	swab	V3V4	0	indoor	No	Hanssen	Hanssen	LGC mag midi kit	not_available	NA	NA	NA	NA	NA	NA	mock
486	B2convPCR1	Sa-Sk	Sa-Sk	Sa-Sk	Sa-Sk	B	fresh	unknown	Yes	tape	V3V4	0	indoor	No	Hanssen	Hanssen	LGC mag midi kit	not_available	NA	NA	NA	NA	NA	NA	mock
487	B2convPCR2	Sa-Sk	Sa-Sk	Sa-Sk	Sa-Sk	B	fresh	unknown	Yes	tape	V3V4	0	indoor	No	Hanssen	Hanssen	LGC mag midi kit	not_available	NA	NA	NA	NA	NA	NA	mock
488	B2ddPCR1	Sa-Sk	Sa-Sk	Sa-Sk	Sa-Sk	B	fresh	unknown	Yes	tape	V3V4	0	indoor	No	Hanssen	Hanssen	LGC mag midi kit	not_available	NA	NA	NA	NA	NA	NA	mock
489	B2ddPCR2	Sa-Sk	Sa-Sk	Sa-Sk	Sa-Sk	B	fresh	unknown	Yes	tape	V3V4	0	indoor	No	Hanssen	Hanssen	LGC mag midi kit	not_available	NA	NA	NA	NA	NA	NA	mock
490	B3convPCR1	dilSa-Sk	dilSa-Sk	dilSa-Sk	dilSa-Sk	B	fresh	unknown	Yes	tape	V3V4	0	indoor	No	Hanssen	Hanssen	LGC mag midi kit	not_available	NA	NA	NA	NA	NA	NA	mock
491	B3convPCR2	dilSa-Sk	dilSa-Sk	dilSa-Sk	dilSa-Sk	B	fresh	unknown	Yes	tape	V3V4	0	indoor	No	Hanssen	Hanssen	LGC mag midi kit	not_available	NA	NA	NA	NA	NA	NA	mock
492	B3ddPCR1	dilSa-Sk	dilSa-Sk	dilSa-Sk	dilSa-Sk	B	fresh	unknown	Yes	tape	V3V4	0	indoor	No	Hanssen	Hanssen	LGC mag midi kit	not_available	NA	NA	NA	NA	NA	NA	mock
493	B3ddPCR2	dilSa-Sk	dilSa-Sk	dilSa-Sk	dilSa-Sk	B	fresh	unknown	Yes	tape	V3V4	0	indoor	No	Hanssen	Hanssen	LGC mag midi kit	not_available	NA	NA	NA	NA	NA	NA	mock
494	B5convPCR1	Sa-Sk	Sa-Sk	Sa-Sk	Sa-Sk	B	fresh	unknown	Yes	swab	V3V4	0	indoor	No	Hanssen	Hanssen	LGC mag midi kit	not_available	NA	NA	NA	NA	NA	NA	mock
495	B5convPCR2	Sa-Sk	Sa-Sk	Sa-Sk	Sa-Sk	B	fresh	unknown	Yes	swab	V3V4	0	indoor	No	Hanssen	Hanssen	LGC mag midi kit	not_available	NA	NA	NA	NA	NA	NA	mock
496	B5ddPCR1	Sa-Sk	Sa-Sk	Sa-Sk	Sa-Sk	B	fresh	unknown	Yes	swab	V3V4	0	indoor	No	Hanssen	Hanssen	LGC mag midi kit	not_available	NA	NA	NA	NA	NA	NA	mock
497	B5ddPCR2	Sa-Sk	Sa-Sk	Sa-Sk	Sa-Sk	B	fresh	unknown	Yes	swab	V3V4	0	indoor	No	Hanssen	Hanssen	LGC mag midi kit	not_available	NA	NA	NA	NA	NA	NA	mock
498	C2convPCR1	Sa-Sk	Sa-Sk	Sa-Sk	Sa-Sk	C	fresh	unknown	Yes	tape	V3V4	0	indoor	No	Hanssen	Hanssen	LGC mag midi kit	not_available	NA	NA	NA	NA	NA	NA	mock
499	C2convPCR2	Sa-Sk	Sa-Sk	Sa-Sk	Sa-Sk	C	fresh	unknown	Yes	tape	V3V4	0	indoor	No	Hanssen	Hanssen	LGC mag midi kit	not_available	NA	NA	NA	NA	NA	NA	mock
500	C2ddPCR1	Sa-Sk	Sa-Sk	Sa-Sk	Sa-Sk	C	fresh	unknown	Yes	tape	V3V4	0	indoor	No	Hanssen	Hanssen	LGC mag midi kit	not_available	NA	NA	NA	NA	NA	NA	mock
501	C2ddPCR2	Sa-Sk	Sa-Sk	Sa-Sk	Sa-Sk	C	fresh	unknown	Yes	tape	V3V4	0	indoor	No	Hanssen	Hanssen	LGC mag midi kit	not_available	NA	NA	NA	NA	NA	NA	mock
502	C3convPCR1	dilSa-Sk	dilSa-Sk	dilSa-Sk	dilSa-Sk	C	fresh	unknown	Yes	tape	V3V4	0	indoor	No	Hanssen	Hanssen	LGC mag midi kit	not_available	NA	NA	NA	NA	NA	NA	mock
503	C3convPCR2	dilSa-Sk	dilSa-Sk	dilSa-Sk	dilSa-Sk	C	fresh	unknown	Yes	tape	V3V4	0	indoor	No	Hanssen	Hanssen	LGC mag midi kit	not_available	NA	NA	NA	NA	NA	NA	mock
504	C3ddPCR1	dilSa-Sk	dilSa-Sk	dilSa-Sk	dilSa-Sk	C	fresh	unknown	Yes	tape	V3V4	0	indoor	No	Hanssen	Hanssen	LGC mag midi kit	not_available	NA	NA	NA	NA	NA	NA	mock
505	C3ddPCR2	dilSa-Sk	dilSa-Sk	dilSa-Sk	dilSa-Sk	C	fresh	unknown	Yes	tape	V3V4	0	indoor	No	Hanssen	Hanssen	LGC mag midi kit	not_available	NA	NA	NA	NA	NA	NA	mock
506	C5convPCR1	Sa-Sk	Sa-Sk	Sa-Sk	Sa-Sk	C	fresh	unknown	Yes	swab	V3V4	0	indoor	No	Hanssen	Hanssen	LGC mag midi kit	not_available	NA	NA	NA	NA	NA	NA	mock
507	C5convPCR2	Sa-Sk	Sa-Sk	Sa-Sk	Sa-Sk	C	fresh	unknown	Yes	swab	V3V4	0	indoor	No	Hanssen	Hanssen	LGC mag midi kit	not_available	NA	NA	NA	NA	NA	NA	mock
508	C5ddPCR1	Sa-Sk	Sa-Sk	Sa-Sk	Sa-Sk	C	fresh	unknown	Yes	swab	V3V4	0	indoor	No	Hanssen	Hanssen	LGC mag midi kit	not_available	NA	NA	NA	NA	NA	NA	mock
509	C5ddPCR2	Sa-Sk	Sa-Sk	Sa-Sk	Sa-Sk	C	fresh	unknown	Yes	swab	V3V4	0	indoor	No	Hanssen	Hanssen	LGC mag midi kit	not_available	NA	NA	NA	NA	NA	NA	mock
510	D2convPCR1	Sa-Sk	Sa-Sk	Sa-Sk	Sa-Sk	D	fresh	unknown	Yes	tape	V3V4	0	indoor	No	Hanssen	Hanssen	LGC mag midi kit	not_available	NA	NA	NA	NA	NA	NA	mock
511	D2convPCR2	Sa-Sk	Sa-Sk	Sa-Sk	Sa-Sk	D	fresh	unknown	Yes	tape	V3V4	0	indoor	No	Hanssen	Hanssen	LGC mag midi kit	not_available	NA	NA	NA	NA	NA	NA	mock
512	D2ddPCR1	Sa-Sk	Sa-Sk	Sa-Sk	Sa-Sk	D	fresh	unknown	Yes	tape	V3V4	0	indoor	No	Hanssen	Hanssen	LGC mag midi kit	not_available	NA	NA	NA	NA	NA	NA	mock
513	D2ddPCR2	Sa-Sk	Sa-Sk	Sa-Sk	Sa-Sk	D	fresh	unknown	Yes	tape	V3V4	0	indoor	No	Hanssen	Hanssen	LGC mag midi kit	not_available	NA	NA	NA	NA	NA	NA	mock
514	D3convPCR1	dilSa-Sk	dilSa-Sk	dilSa-Sk	dilSa-Sk	D	fresh	unknown	Yes	tape	V3V4	0	indoor	No	Hanssen	Hanssen	LGC mag midi kit	not_available	NA	NA	NA	NA	NA	NA	mock
515	D3convPCR2	dilSa-Sk	dilSa-Sk	dilSa-Sk	dilSa-Sk	D	fresh	unknown	Yes	tape	V3V4	0	indoor	No	Hanssen	Hanssen	LGC mag midi kit	not_available	NA	NA	NA	NA	NA	NA	mock
516	D3ddPCR1	dilSa-Sk	dilSa-Sk	dilSa-Sk	dilSa-Sk	D	fresh	unknown	Yes	tape	V3V4	0	indoor	No	Hanssen	Hanssen	LGC mag midi kit	not_available	NA	NA	NA	NA	NA	NA	mock
517	D3ddPCR2	dilSa-Sk	dilSa-Sk	dilSa-Sk	dilSa-Sk	D	fresh	unknown	Yes	tape	V3V4	0	indoor	No	Hanssen	Hanssen	LGC mag midi kit	not_available	NA	NA	NA	NA	NA	NA	mock
518	D5convPCR1	Sa-Sk	Sa-Sk	Sa-Sk	Sa-Sk	D	fresh	unknown	Yes	swab	V3V4	0	indoor	No	Hanssen	Hanssen	LGC mag midi kit	not_available	NA	NA	NA	NA	NA	NA	mock
519	D5convPCR2	Sa-Sk	Sa-Sk	Sa-Sk	Sa-Sk	D	fresh	unknown	Yes	swab	V3V4	0	indoor	No	Hanssen	Hanssen	LGC mag midi kit	not_available	NA	NA	NA	NA	NA	NA	mock
520	D5ddPCR1	Sa-Sk	Sa-Sk	Sa-Sk	Sa-Sk	D	fresh	unknown	Yes	swab	V3V4	0	indoor	No	Hanssen	Hanssen	LGC mag midi kit	not_available	NA	NA	NA	NA	NA	NA	mock
521	D5ddPCR2	Sa-Sk	Sa-Sk	Sa-Sk	Sa-Sk	D	fresh	unknown	Yes	swab	V3V4	0	indoor	No	Hanssen	Hanssen	LGC mag midi kit	not_available	NA	NA	NA	NA	NA	NA	mock
522	F2convPCR1	Sa-Sk	Sa-Sk	Sa-Sk	Sa-Sk	F	fresh	unknown	Yes	tape	V3V4	0	indoor	No	Hanssen	Hanssen	LGC mag midi kit	not_available	NA	NA	NA	NA	NA	NA	mock
523	F2convPCR2	Sa-Sk	Sa-Sk	Sa-Sk	Sa-Sk	F	fresh	unknown	Yes	tape	V3V4	0	indoor	No	Hanssen	Hanssen	LGC mag midi kit	not_available	NA	NA	NA	NA	NA	NA	mock
524	F2ddPCR1	Sa-Sk	Sa-Sk	Sa-Sk	Sa-Sk	F	fresh	unknown	Yes	tape	V3V4	0	indoor	No	Hanssen	Hanssen	LGC mag midi kit	not_available	NA	NA	NA	NA	NA	NA	mock
525	F2ddPCR2	Sa-Sk	Sa-Sk	Sa-Sk	Sa-Sk	F	fresh	unknown	Yes	tape	V3V4	0	indoor	No	Hanssen	Hanssen	LGC mag midi kit	not_available	NA	NA	NA	NA	NA	NA	mock
526	F3convPCR1	dilSa-Sk	dilSa-Sk	dilSa-Sk	dilSa-Sk	F	fresh	unknown	Yes	tape	V3V4	0	indoor	No	Hanssen	Hanssen	LGC mag midi kit	not_available	NA	NA	NA	NA	NA	NA	mock
527	F3convPCR2	dilSa-Sk	dilSa-Sk	dilSa-Sk	dilSa-Sk	F	fresh	unknown	Yes	tape	V3V4	0	indoor	No	Hanssen	Hanssen	LGC mag midi kit	not_available	NA	NA	NA	NA	NA	NA	mock
528	F3ddPCR1	dilSa-Sk	dilSa-Sk	dilSa-Sk	dilSa-Sk	F	fresh	unknown	Yes	tape	V3V4	0	indoor	No	Hanssen	Hanssen	LGC mag midi kit	not_available	NA	NA	NA	NA	NA	NA	mock
529	F3ddPCR2	dilSa-Sk	dilSa-Sk	dilSa-Sk	dilSa-Sk	F	fresh	unknown	Yes	tape	V3V4	0	indoor	No	Hanssen	Hanssen	LGC mag midi kit	not_available	NA	NA	NA	NA	NA	NA	mock
530	F5convPCR1	Sa-Sk	Sa-Sk	Sa-Sk	Sa-Sk	F	fresh	unknown	Yes	swab	V3V4	0	indoor	No	Hanssen	Hanssen	LGC mag midi kit	not_available	NA	NA	NA	NA	NA	NA	mock
531	F5convPCR2	Sa-Sk	Sa-Sk	Sa-Sk	Sa-Sk	F	fresh	unknown	Yes	swab	V3V4	0	indoor	No	Hanssen	Hanssen	LGC mag midi kit	not_available	NA	NA	NA	NA	NA	NA	mock
532	F5ddPCR1	Sa-Sk	Sa-Sk	Sa-Sk	Sa-Sk	F	fresh	unknown	Yes	swab	V3V4	0	indoor	No	Hanssen	Hanssen	LGC mag midi kit	not_available	NA	NA	NA	NA	NA	NA	mock
533	F5ddPCR2	Sa-Sk	Sa-Sk	Sa-Sk	Sa-Sk	F	fresh	unknown	Yes	swab	V3V4	0	indoor	No	Hanssen	Hanssen	LGC mag midi kit	not_available	NA	NA	NA	NA	NA	NA	mock
534	G2convPCR1	Sa-Sk	Sa-Sk	Sa-Sk	Sa-Sk	G	fresh	unknown	Yes	tape	V3V4	0	indoor	No	Hanssen	Hanssen	LGC mag midi kit	not_available	NA	NA	NA	NA	NA	NA	mock
535	G2convPCR2	Sa-Sk	Sa-Sk	Sa-Sk	Sa-Sk	G	fresh	unknown	Yes	tape	V3V4	0	indoor	No	Hanssen	Hanssen	LGC mag midi kit	not_available	NA	NA	NA	NA	NA	NA	mock
536	G2ddPCR1	Sa-Sk	Sa-Sk	Sa-Sk	Sa-Sk	G	fresh	unknown	Yes	tape	V3V4	0	indoor	No	Hanssen	Hanssen	LGC mag midi kit	not_available	NA	NA	NA	NA	NA	NA	mock
537	G2ddPCR2	Sa-Sk	Sa-Sk	Sa-Sk	Sa-Sk	G	fresh	unknown	Yes	tape	V3V4	0	indoor	No	Hanssen	Hanssen	LGC mag midi kit	not_available	NA	NA	NA	NA	NA	NA	mock
538	G3convPCR1	dilSa-Sk	dilSa-Sk	dilSa-Sk	dilSa-Sk	G	fresh	unknown	Yes	tape	V3V4	0	indoor	No	Hanssen	Hanssen	LGC mag midi kit	not_available	NA	NA	NA	NA	NA	NA	mock
539	G3convPCR2	dilSa-Sk	dilSa-Sk	dilSa-Sk	dilSa-Sk	G	fresh	unknown	Yes	tape	V3V4	0	indoor	No	Hanssen	Hanssen	LGC mag midi kit	not_available	NA	NA	NA	NA	NA	NA	mock
540	G3ddPCR1	dilSa-Sk	dilSa-Sk	dilSa-Sk	dilSa-Sk	G	fresh	unknown	Yes	tape	V3V4	0	indoor	No	Hanssen	Hanssen	LGC mag midi kit	not_available	NA	NA	NA	NA	NA	NA	mock
541	G3ddPCR2	dilSa-Sk	dilSa-Sk	dilSa-Sk	dilSa-Sk	G	fresh	unknown	Yes	tape	V3V4	0	indoor	No	Hanssen	Hanssen	LGC mag midi kit	not_available	NA	NA	NA	NA	NA	NA	mock
542	G5convPCR1	Sa-Sk	Sa-Sk	Sa-Sk	Sa-Sk	G	fresh	unknown	Yes	swab	V3V4	0	indoor	No	Hanssen	Hanssen	LGC mag midi kit	not_available	NA	NA	NA	NA	NA	NA	mock
543	G5convPCR2	Sa-Sk	Sa-Sk	Sa-Sk	Sa-Sk	G	fresh	unknown	Yes	swab	V3V4	0	indoor	No	Hanssen	Hanssen	LGC mag midi kit	not_available	NA	NA	NA	NA	NA	NA	mock
544	G5ddPCR1	Sa-Sk	Sa-Sk	Sa-Sk	Sa-Sk	G	fresh	unknown	Yes	swab	V3V4	0	indoor	No	Hanssen	Hanssen	LGC mag midi kit	not_available	NA	NA	NA	NA	NA	NA	mock
545	G5ddPCR2	Sa-Sk	Sa-Sk	Sa-Sk	Sa-Sk	G	fresh	unknown	Yes	swab	V3V4	0	indoor	No	Hanssen	Hanssen	LGC mag midi kit	not_available	NA	NA	NA	NA	NA	NA	mock
546	P11t0	Skin-penile	Skin-penile	Skin-penile	Skin-penile	Couple_11	fresh	male	Yes	swab	V4V5	0	indoor	No	ZIFM_dataset2	Fardin_Javanmard	Mini-heat	PRJNA1201188	3	yes	no	not_available	no	protection	mock
547	P12t0	Skin-penile	Skin-penile	Skin-penile	Skin-penile	Couple_12	fresh	male	Yes	swab	V4V5	0	indoor	No	ZIFM_dataset2	Fardin_Javanmard	Mini-heat	PRJNA1201188	1	no	no	not_available	no	oral_vaginal	mock
548	P13t0	Skin-penile	Skin-penile	Skin-penile	Skin-penile	Couple_13	fresh	male	Yes	swab	V4V5	0	indoor	No	ZIFM_dataset2	Fardin_Javanmard	Mini-heat	PRJNA1201188	2	no	yes	not_available	no	vaginal	mock
549	P14t0	Skin-penile	Skin-penile	Skin-penile	Skin-penile	Couple_14	fresh	male	Yes	swab	V4V5	2	indoor	No	ZIFM_dataset2	Fardin_Javanmard	Mini-heat	PRJNA1201188	1	no	yes	not_available	no	vaginal	mock
550	P15t0	Skin-penile	Skin-penile	Skin-penile	Skin-penile	Couple_15	fresh	male	Yes	swab	V4V5	3	indoor	No	ZIFM_dataset2	Fardin_Javanmard	Mini-heat	PRJNA1201188	2	no	yes	not_available	no	vaginal	mock
551	P18t0	Skin-penile	Skin-penile	Skin-penile	Skin-penile	Couple_18	fresh	male	Yes	swab	V4V5	4	indoor	No	ZIFM_dataset2	Fardin_Javanmard	Mini-heat	PRJNA1201188	1	no	no	not_available	no	oral_vaginal	mock
552	P19t0	Skin-penile	Skin-penile	Skin-penile	Skin-penile	Couple_19	fresh	male	Yes	swab	V4V5	7	indoor	No	ZIFM_dataset2	Fardin_Javanmard	Mini-heat	PRJNA1201188	3	no	no	not_available	no	oral_vaginal	mock
553	P20t0	Skin-penile	Skin-penile	Skin-penile	Skin-penile	Couple_20	fresh	male	Yes	swab	V4V5	3	indoor	No	ZIFM_dataset2	Fardin_Javanmard	Mini-heat	PRJNA1201188	0	no	no	not_available	no	oral_vaginal	mock
554	P21t0	Skin-penile	Skin-penile	Skin-penile	Skin-penile	Couple_21	fresh	male	Yes	swab	V4V5	3	indoor	No	ZIFM_dataset2	Fardin_Javanmard	Mini-heat	PRJNA1201188	3	no	yes	not_available	no	oral_vaginal	mock
555	P23t0	Skin-penile	Skin-penile	Skin-penile	Skin-penile	Couple_23	fresh	male	Yes	swab	V4V5	3	indoor	No	ZIFM_dataset2	Fardin_Javanmard	Mini-heat	PRJNA1201188	0	no	no	not_available	no	vaginal	mock
556	P24t0	Skin-penile	Skin-penile	Skin-penile	Skin-penile	Couple_24	fresh	male	Yes	swab	V4V5	3	indoor	No	ZIFM_dataset2	Fardin_Javanmard	Mini-heat	PRJNA1201188	1	no	no	not_available	no	vaginal	mock
557	P2t0	Skin-penile	Skin-penile	Skin-penile	Skin-penile	Couple_2	fresh	male	Yes	swab	V4V5	0	indoor	No	ZIFM_dataset2	Fardin_Javanmard	Mini-heat	PRJNA1201188	1	no	no	not_available	no	vaginal	mock
558	P4t0	Skin-penile	Skin-penile	Skin-penile	Skin-penile	Couple_4	fresh	male	Yes	swab	V4V5	1	indoor	No	ZIFM_dataset2	Fardin_Javanmard	Mini-heat	PRJNA1201188	3	no	no	not_available	no	oral_vaginal	mock
559	P5t0	Skin-penile	Skin-penile	Skin-penile	Skin-penile	Couple_5	fresh	male	Yes	swab	V4V5	0	indoor	No	ZIFM_dataset2	Fardin_Javanmard	Mini-heat	PRJNA1201188	2	no	no	not_available	no	vaginal	mock
560	P6t0	Skin-penile	Skin-penile	Skin-penile	Skin-penile	Couple_6	fresh	male	Yes	swab	V4V5	1	indoor	No	ZIFM_dataset2	Fardin_Javanmard	Mini-heat	PRJNA1201188	1	yes	no	not_available	no	protection	mock
561	P7t0	Skin-penile	Skin-penile	Skin-penile	Skin-penile	Couple_7	fresh	male	Yes	swab	V4V5	1	indoor	No	ZIFM_dataset2	Fardin_Javanmard	Mini-heat	PRJNA1201188	5	yes	no	not_available	no	protection	mock
562	S11t1	Semen	Semen	Semen	Semen	Couple_11	fresh	male	Yes	swab	V4V5	0	indoor	No	ZIFM_dataset2	Fardin_Javanmard	Mini-heat	PRJNA1201188	5	yes	no	not_available	no	not_available	mock
563	S12t1	Semen	Semen	Semen	Semen	Couple_12	fresh	male	Yes	swab	V4V5	0	indoor	No	ZIFM_dataset2	Fardin_Javanmard	Mini-heat	PRJNA1201188	5	no	no	not_available	no	not_available	mock
564	S14t0	Semen	Semen	Semen	Semen	Couple_14	fresh	male	Yes	swab	V4V5	2	indoor	No	ZIFM_dataset2	Fardin_Javanmard	Mini-heat	PRJNA1201188	1	no	yes	not_available	no	not_available	mock
565	S15t0	Semen	Semen	Semen	Semen	Couple_15	fresh	male	Yes	swab	V4V5	3	indoor	No	ZIFM_dataset2	Fardin_Javanmard	Mini-heat	PRJNA1201188	2	no	yes	not_available	no	not_available	mock
566	S18t0	Semen	Semen	Semen	Semen	Couple_18	fresh	male	Yes	swab	V4V5	4	indoor	No	ZIFM_dataset2	Fardin_Javanmard	Mini-heat	PRJNA1201188	1	no	no	not_available	no	not_available	mock
567	S19t0	Semen	Semen	Semen	Semen	Couple_19	fresh	male	Yes	swab	V4V5	7	indoor	No	ZIFM_dataset2	Fardin_Javanmard	Mini-heat	PRJNA1201188	3	no	no	not_available	no	not_available	mock
568	S20t0	Semen	Semen	Semen	Semen	Couple_20	fresh	male	Yes	swab	V4V5	3	indoor	No	ZIFM_dataset2	Fardin_Javanmard	Mini-heat	PRJNA1201188	0	no	no	not_available	no	not_available	mock
569	S23t0	Semen	Semen	Semen	Semen	Couple_23	fresh	male	Yes	swab	V4V5	3	indoor	No	ZIFM_dataset2	Fardin_Javanmard	Mini-heat	PRJNA1201188	0	no	no	not_available	no	not_available	mock
570	S24t0	Semen	Semen	Semen	Semen	Couple_24	fresh	male	Yes	swab	V4V5	3	indoor	No	ZIFM_dataset2	Fardin_Javanmard	Mini-heat	PRJNA1201188	1	no	no	not_available	no	not_available	mock
571	S2t1	Semen	Semen	Semen	Semen	Couple_2	fresh	male	Yes	swab	V4V5	0	indoor	No	ZIFM_dataset2	Fardin_Javanmard	Mini-heat	PRJNA1201188	4	no	no	not_available	no	not_available	mock
572	S3t1	Semen	Semen	Semen	Semen	Couple_3	fresh	male	Yes	swab	V4V5	0	indoor	No	ZIFM_dataset2	Fardin_Javanmard	Mini-heat	PRJNA1201188	3	no	no	not_available	no	not_available	mock
573	S5t1	Semen	Semen	Semen	Semen	Couple_5	fresh	male	Yes	swab	V4V5	1	indoor	No	ZIFM_dataset2	Fardin_Javanmard	Mini-heat	PRJNA1201188	1	no	no	not_available	no	not_available	mock
574	S6t1	Semen	Semen	Semen	Semen	Couple_6	fresh	male	Yes	swab	V4V5	0	indoor	No	ZIFM_dataset2	Fardin_Javanmard	Mini-heat	PRJNA1201188	0	yes	no	not_available	no	not_available	mock
575	V11t0	Vaginal_fluid	vaginal_fluid	Vaginal_swab	Vaginal_swab	Couple_11	fresh	female	Yes	swab	V4V5	0	indoor	No	ZIFM_dataset2	Fardin_Javanmard	Mini-heat	PRJNA1201188	3	yes	not_available	yes	no	protection	mock
576	V12t0	Vaginal_fluid	vaginal_fluid	Vaginal_swab	Vaginal_swab	Couple_12	fresh	female	Yes	swab	V4V5	0	indoor	No	ZIFM_dataset2	Fardin_Javanmard	Mini-heat	PRJNA1201188	1	no	not_available	no	no	seminal_penile	mock
577	V13t0	Vaginal_fluid	vaginal_fluid	Vaginal_swab	Vaginal_swab	Couple_13	fresh	female	Yes	swab	V4V5	0	indoor	No	ZIFM_dataset2	Fardin_Javanmard	Mini-heat	PRJNA1201188	2	no	not_available	no	no	seminal_penile	mock
578	V14t0	Vaginal_fluid	vaginal_fluid	Vaginal_swab	Vaginal_swab	Couple_14	fresh	female	Yes	swab	V4V5	4	indoor	No	ZIFM_dataset2	Fardin_Javanmard	Mini-heat	PRJNA1201188	1	no	not_available	no	no	oral_seminal_penile	mock
579	V2t0	Vaginal_fluid	vaginal_fluid	Vaginal_swab	Vaginal_swab	Couple_2	fresh	female	Yes	swab	V4V5	0	indoor	No	ZIFM_dataset2	Fardin_Javanmard	Mini-heat	PRJNA1201188	1	no	not_available	not_available	no	seminal_penile	mock
580	V4t0	Vaginal_fluid	vaginal_fluid	Vaginal_swab	Vaginal_swab	Couple_4	fresh	female	Yes	swab	V4V5	0	indoor	No	ZIFM_dataset2	Fardin_Javanmard	Mini-heat	PRJNA1201188	1	no	not_available	not_available	no	oral_seminal_penile	mock
581	V6t0	Vaginal_fluid	vaginal_fluid	Vaginal_swab	Vaginal_swab	Couple_6	fresh	female	Yes	swab	V4V5	1	indoor	No	ZIFM_dataset2	Fardin_Javanmard	Mini-heat	PRJNA1201188	1	yes	not_available	not_available	no	protection	mock
582	V7t0	Vaginal_fluid	vaginal_fluid	Vaginal_swab	Vaginal_swab	Couple_7	fresh	female	Yes	swab	V4V5	1	indoor	No	ZIFM_dataset2	Fardin_Javanmard	Mini-heat	PRJNA1201188	5	yes	not_available	not_available	no	protection	mock
583	P14t1	Skin-penile	Skin-penile	Skin-penile	Skin-penile	Couple_14	fresh	male	Yes	swab	V4V5	3	indoor	No	ZIFM_dataset2	Fardin_Javanmard	Mini-heat	PRJNA1201188	1	no	yes	not_available	no	vaginal	mock
584	P17t2	Skin-penile	Skin-penile	Skin-penile	Skin-penile	Couple_17	fresh	male	Yes	swab	V4V5	3	indoor	No	ZIFM_dataset2	Fardin_Javanmard	Mini-heat	PRJNA1201188	0	no	no	not_available	no	oral_vaginal	mock
585	P20t1	Skin-penile	Skin-penile	Skin-penile	Skin-penile	Couple_20	fresh	male	Yes	swab	V4V5	4	indoor	No	ZIFM_dataset2	Fardin_Javanmard	Mini-heat	PRJNA1201188	0	no	no	not_available	no	oral_vaginal	mock
586	P20t2	Skin-penile	Skin-penile	Skin-penile	Skin-penile	Couple_20	fresh	male	Yes	swab	V4V5	3	indoor	No	ZIFM_dataset2	Fardin_Javanmard	Mini-heat	PRJNA1201188	0	no	no	not_available	no	oral_vaginal	mock
587	P22t2	Skin-penile	Skin-penile	Skin-penile	Skin-penile	Couple_22	fresh	male	Yes	swab	V4V5	2	indoor	No	ZIFM_dataset2	Fardin_Javanmard	Mini-heat	PRJNA1201188	0	no	no	not_available	no	vaginal	mock
588	P2t2	Skin-penile	Skin-penile	Skin-penile	Skin-penile	Couple_2	fresh	male	Yes	swab	V4V5	0	indoor	No	ZIFM_dataset2	Fardin_Javanmard	Mini-heat	PRJNA1201188	0	no	no	not_available	no	vaginal	mock
589	P5t1	Skin-penile	Skin-penile	Skin-penile	Skin-penile	Couple_5	fresh	male	Yes	swab	V4V5	1	indoor	No	ZIFM_dataset2	Fardin_Javanmard	Mini-heat	PRJNA1201188	1	no	no	not_available	no	vaginal	mock
590	P5t2	Skin-penile	Skin-penile	Skin-penile	Skin-penile	Couple_5	fresh	male	Yes	swab	V4V5	0	indoor	No	ZIFM_dataset2	Fardin_Javanmard	Mini-heat	PRJNA1201188	2	no	no	not_available	no	vaginal	mock
591	V11t1	Vaginal_fluid	vaginal_fluid	Vaginal_swab	Vaginal_swab	Couple_11	fresh	female	Yes	swab	V4V5	0	indoor	No	ZIFM_dataset2	Fardin_Javanmard	Mini-heat	PRJNA1201188	5	yes	not_available	not_available	no	protection	mock
592	V12t1	Vaginal_fluid	vaginal_fluid	Vaginal_swab	Vaginal_swab	Couple_12	fresh	female	Yes	swab	V4V5	0	indoor	No	ZIFM_dataset2	Fardin_Javanmard	Mini-heat	PRJNA1201188	5	no	not_available	no	no	seminal_penile	mock
593	V12t2	Vaginal_fluid	vaginal_fluid	Vaginal_swab	Vaginal_swab	Couple_12	fresh	female	Yes	swab	V4V5	0	indoor	No	ZIFM_dataset2	Fardin_Javanmard	Mini-heat	PRJNA1201188	5	no	not_available	yes	no	seminal_penile	mock
594	V14t1	Vaginal_fluid	vaginal_fluid	Vaginal_swab	Vaginal_swab	Couple_14	fresh	female	Yes	swab	V4V5	2	indoor	No	ZIFM_dataset2	Fardin_Javanmard	Mini-heat	PRJNA1201188	1	no	not_available	no	no	oral_seminal_penile	mock
595	V15t0	Vaginal_fluid	vaginal_fluid	Vaginal_swab	Vaginal_swab	Couple_15	fresh	female	Yes	swab	V4V5	3	indoor	No	ZIFM_dataset2	Fardin_Javanmard	Mini-heat	PRJNA1201188	2	no	not_available	no	no	seminal_penile	mock
596	V15t1	Vaginal_fluid	vaginal_fluid	Vaginal_swab	Vaginal_swab	Couple_15	fresh	female	Yes	swab	V4V5	3	indoor	No	ZIFM_dataset2	Fardin_Javanmard	Mini-heat	PRJNA1201188	3	no	not_available	no	no	seminal_penile	mock
597	V16t1	Vaginal_fluid	vaginal_fluid	Vaginal_swab	Vaginal_swab	Couple_16	fresh	female	Yes	swab	V4V5	2	indoor	No	ZIFM_dataset2	Fardin_Javanmard	Mini-heat	PRJNA1201188	1	yes	not_available	no	no	protection	mock
598	V16t2	Vaginal_fluid	vaginal_fluid	Vaginal_swab	Vaginal_swab	Couple_16	fresh	female	Yes	swab	V4V5	2	indoor	No	ZIFM_dataset2	Fardin_Javanmard	Mini-heat	PRJNA1201188	4	no	not_available	yes	no	oral	mock
599	V17t2	Vaginal_fluid	vaginal_fluid	Vaginal_swab	Vaginal_swab	Couple_17	fresh	female	Yes	swab	V4V5	3	indoor	No	ZIFM_dataset2	Fardin_Javanmard	Mini-heat	PRJNA1201188	0	no	not_available	no	no	seminal_penile	mock
600	V18t0	Vaginal_fluid	vaginal_fluid	Vaginal_swab	Vaginal_swab	Couple_18	fresh	female	Yes	swab	V4V5	4	indoor	No	ZIFM_dataset2	Fardin_Javanmard	Mini-heat	PRJNA1201188	1	no	not_available	no	no	oral_seminal_penile	mock
601	V18t1	Vaginal_fluid	vaginal_fluid	Vaginal_swab	Vaginal_swab	Couple_18	fresh	female	Yes	swab	V4V5	4	indoor	No	ZIFM_dataset2	Fardin_Javanmard	Mini-heat	PRJNA1201188	2	no	not_available	no	no	oral_seminal_penile	mock
602	V18t2	Vaginal_fluid	vaginal_fluid	Vaginal_swab	Vaginal_swab	Couple_18	fresh	female	Yes	swab	V4V5	6	indoor	No	ZIFM_dataset2	Fardin_Javanmard	Mini-heat	PRJNA1201188	3	no	not_available	no	no	seminal_penile	mock
603	V19t1	Vaginal_fluid	vaginal_fluid	Vaginal_swab	Vaginal_swab	Couple_19	fresh	female	Yes	swab	V4V5	6	indoor	No	ZIFM_dataset2	Fardin_Javanmard	Mini-heat	PRJNA1201188	0	yes	not_available	yes	no	protection	mock
604	V19t2	Vaginal_fluid	vaginal_fluid	Vaginal_swab	Vaginal_swab	Couple_19	fresh	female	Yes	swab	V4V5	6	indoor	No	ZIFM_dataset2	Fardin_Javanmard	Mini-heat	PRJNA1201188	0	no	not_available	no	no	oral_seminal_penile	mock
605	V20t0	Vaginal_fluid	vaginal_fluid	Vaginal_swab	Vaginal_swab	Couple_20	fresh	female	Yes	swab	V4V5	3	indoor	No	ZIFM_dataset2	Fardin_Javanmard	Mini-heat	PRJNA1201188	0	no	not_available	no	no	oral_seminal_penile	mock
606	V20t1	Vaginal_fluid	vaginal_fluid	Vaginal_swab	Vaginal_swab	Couple_20	fresh	female	Yes	swab	V4V5	4	indoor	No	ZIFM_dataset2	Fardin_Javanmard	Mini-heat	PRJNA1201188	0	no	not_available	no	no	oral_seminal_penile	mock
607	V20t2	Vaginal_fluid	vaginal_fluid	Vaginal_swab	Vaginal_swab	Couple_20	fresh	female	Yes	swab	V4V5	3	indoor	No	ZIFM_dataset2	Fardin_Javanmard	Mini-heat	PRJNA1201188	0	no	not_available	no	no	seminal_penile	mock
608	V21t0	Vaginal_fluid	vaginal_fluid	Vaginal_swab	Vaginal_swab	Couple_21	fresh	female	Yes	swab	V4V5	3	indoor	No	ZIFM_dataset2	Fardin_Javanmard	Mini-heat	PRJNA1201188	3	no	not_available	no	no	oral_seminal_penile	mock
609	V21t1	Vaginal_fluid	vaginal_fluid	Vaginal_swab	Vaginal_swab	Couple_21	fresh	female	Yes	swab	V4V5	3	indoor	No	ZIFM_dataset2	Fardin_Javanmard	Mini-heat	PRJNA1201188	4	no	not_available	no	no	oral_seminal_penile	mock
610	V21t2	Vaginal_fluid	vaginal_fluid	Vaginal_swab	Vaginal_swab	Couple_21	fresh	female	Yes	swab	V4V5	2	indoor	No	ZIFM_dataset2	Fardin_Javanmard	Mini-heat	PRJNA1201188	1	no	not_available	no	yes	oral_seminal_penile	mock
611	V22t2	Vaginal_fluid	vaginal_fluid	Vaginal_swab	Vaginal_swab	Couple_22	fresh	female	Yes	swab	V4V5	4	indoor	No	ZIFM_dataset2	Fardin_Javanmard	Mini-heat	PRJNA1201188	0	no	not_available	yes	no	seminal_penile	mock
612	V23t0	Vaginal_fluid	vaginal_fluid	Vaginal_swab	Vaginal_swab	Couple_23	fresh	female	Yes	swab	V4V5	3	indoor	No	ZIFM_dataset2	Fardin_Javanmard	Mini-heat	PRJNA1201188	0	no	not_available	no	yes	seminal_penile	mock
613	V23t1	Vaginal_fluid	vaginal_fluid	Vaginal_swab	Vaginal_swab	Couple_23	fresh	female	Yes	swab	V4V5	2	indoor	No	ZIFM_dataset2	Fardin_Javanmard	Mini-heat	PRJNA1201188	1	no	not_available	no	yes	seminal_penile	mock
614	V23t2	Vaginal_fluid	vaginal_fluid	Vaginal_swab	Vaginal_swab	Couple_23	fresh	female	Yes	swab	V4V5	4	indoor	No	ZIFM_dataset2	Fardin_Javanmard	Mini-heat	PRJNA1201188	1	no	not_available	no	yes	seminal_penile	mock
615	V24t0	Vaginal_fluid	vaginal_fluid	Vaginal_swab	Vaginal_swab	Couple_24	fresh	female	Yes	swab	V4V5	3	indoor	No	ZIFM_dataset2	Fardin_Javanmard	Mini-heat	PRJNA1201188	1	no	not_available	no	no	oral_seminal_penile	mock
616	V24t1	Vaginal_fluid	vaginal_fluid	Vaginal_swab	Vaginal_swab	Couple_24	fresh	female	Yes	swab	V4V5	3	indoor	No	ZIFM_dataset2	Fardin_Javanmard	Mini-heat	PRJNA1201188	0	no	not_available	yes	no	oral_seminal_penile	mock
617	V24t2	Vaginal_fluid	vaginal_fluid	Vaginal_swab	Vaginal_swab	Couple_24	fresh	female	Yes	swab	V4V5	4	indoor	No	ZIFM_dataset2	Fardin_Javanmard	Mini-heat	PRJNA1201188	0	no	not_available	no	no	seminal_penile	mock
618	V2t1	Vaginal_fluid	vaginal_fluid	Vaginal_swab	Vaginal_swab	Couple_2	fresh	female	Yes	swab	V4V5	0	indoor	No	ZIFM_dataset2	Fardin_Javanmard	Mini-heat	PRJNA1201188	4	no	not_available	no	no	seminal_penile	mock
619	V2t2	Vaginal_fluid	vaginal_fluid	Vaginal_swab	Vaginal_swab	Couple_2	fresh	female	Yes	swab	V4V5	1	indoor	No	ZIFM_dataset2	Fardin_Javanmard	Mini-heat	PRJNA1201188	0	no	not_available	not_available	no	seminal_penile	mock
620	V3t1	Vaginal_fluid	vaginal_fluid	Vaginal_swab	Vaginal_swab	Couple_3	fresh	female	Yes	swab	V4V5	0	indoor	No	ZIFM_dataset2	Fardin_Javanmard	Mini-heat	PRJNA1201188	3	no	not_available	not_available	no	seminal_penile	mock
621	V5t1	Vaginal_fluid	vaginal_fluid	Vaginal_swab	Vaginal_swab	Couple_5	fresh	female	Yes	swab	V4V5	1	indoor	No	ZIFM_dataset2	Fardin_Javanmard	Mini-heat	PRJNA1201188	1	no	not_available	not_available	no	seminal_penile	mock
622	V5t2	Vaginal_fluid	vaginal_fluid	Vaginal_swab	Vaginal_swab	Couple_5	fresh	female	Yes	swab	V4V5	1	indoor	No	ZIFM_dataset2	Fardin_Javanmard	Mini-heat	PRJNA1201188	2	no	not_available	yes	no	seminal_penile	mock
623	V6t1	Vaginal_fluid	vaginal_fluid	Vaginal_swab	Vaginal_swab	Couple_6	fresh	female	Yes	swab	V4V5	1	indoor	No	ZIFM_dataset2	Fardin_Javanmard	Mini-heat	PRJNA1201188	0	yes	not_available	not_available	no	protection	mock
624	P11t1	Skin-penile	penile_skin	Skin-penile	Skin-penile	Couple_11	fresh	male	Yes	swab	V4V5	0	indoor	No	ZIFM_dataset2	Fardin_Javanmard	Mini-heat	PRJNA1201188	5	yes	no	not_available	no	protection	mock
625	P12t1	Skin-penile	penile_skin	Skin-penile	Skin-penile	Couple_12	fresh	male	Yes	swab	V4V5	0	indoor	No	ZIFM_dataset2	Fardin_Javanmard	Mini-heat	PRJNA1201188	5	no	no	not_available	no	vaginal	mock
626	P12t2	Skin-penile	penile_skin	Skin-penile	Skin-penile	Couple_12	fresh	male	Yes	swab	V4V5	0	indoor	No	ZIFM_dataset2	Fardin_Javanmard	Mini-heat	PRJNA1201188	5	no	no	not_available	no	vaginal	mock
627	P15t1	Skin-penile	penile_skin	Skin-penile	Skin-penile	Couple_15	fresh	male	Yes	swab	V4V5	3	indoor	No	ZIFM_dataset2	Fardin_Javanmard	Mini-heat	PRJNA1201188	2	no	yes	not_available	no	vaginal	mock
628	P16t2	Skin-penile	penile_skin	Skin-penile	Skin-penile	Couple_16	fresh	male	Yes	swab	V4V5	10	indoor	No	ZIFM_dataset2	Fardin_Javanmard	Mini-heat	PRJNA1201188	4	no	no	not_available	no	oral	mock
629	P18t1	Skin-penile	penile_skin	Skin-penile	Skin-penile	Couple_18	fresh	male	Yes	swab	V4V5	4	indoor	No	ZIFM_dataset2	Fardin_Javanmard	Mini-heat	PRJNA1201188	2	no	no	not_available	no	oral_vaginal	mock
630	P18t2	Skin-penile	penile_skin	Skin-penile	Skin-penile	Couple_18	fresh	male	Yes	swab	V4V5	6	indoor	No	ZIFM_dataset2	Fardin_Javanmard	Mini-heat	PRJNA1201188	3	no	no	not_available	no	oral_vaginal	mock
631	P19t1	Skin-penile	penile_skin	Skin-penile	Skin-penile	Couple_19	fresh	male	Yes	swab	V4V5	6	indoor	No	ZIFM_dataset2	Fardin_Javanmard	Mini-heat	PRJNA1201188	0	yes	no	not_available	no	protection	mock
632	P19t2	Skin-penile	penile_skin	Skin-penile	Skin-penile	Couple_19	fresh	male	Yes	swab	V4V5	6	indoor	No	ZIFM_dataset2	Fardin_Javanmard	Mini-heat	PRJNA1201188	0	no	no	not_available	no	vaginal	mock
633	P21t1	Skin-penile	penile_skin	Skin-penile	Skin-penile	Couple_21	fresh	male	Yes	swab	V4V5	3	indoor	No	ZIFM_dataset2	Fardin_Javanmard	Mini-heat	PRJNA1201188	4	no	yes	not_available	no	oral_vaginal	mock
634	P21t2	Skin-penile	penile_skin	Skin-penile	Skin-penile	Couple_21	fresh	male	Yes	swab	V4V5	2	indoor	No	ZIFM_dataset2	Fardin_Javanmard	Mini-heat	PRJNA1201188	1	no	yes	not_available	yes	oral_vaginal	mock
635	P23t1	Skin-penile	penile_skin	Skin-penile	Skin-penile	Couple_23	fresh	male	Yes	swab	V4V5	2	indoor	No	ZIFM_dataset2	Fardin_Javanmard	Mini-heat	PRJNA1201188	1	no	no	not_available	no	vaginal	mock
636	P23t2	Skin-penile	penile_skin	Skin-penile	Skin-penile	Couple_23	fresh	male	Yes	swab	V4V5	4	indoor	No	ZIFM_dataset2	Fardin_Javanmard	Mini-heat	PRJNA1201188	1	no	no	not_available	no	vaginal	mock
637	P24t1	Skin-penile	penile_skin	Skin-penile	Skin-penile	Couple_24	fresh	male	Yes	swab	V4V5	3	indoor	No	ZIFM_dataset2	Fardin_Javanmard	Mini-heat	PRJNA1201188	0	no	no	not_available	no	vaginal	mock
638	P24t2	Skin-penile	penile_skin	Skin-penile	Skin-penile	Couple_24	fresh	male	Yes	swab	V4V5	4	indoor	No	ZIFM_dataset2	Fardin_Javanmard	Mini-heat	PRJNA1201188	0	no	no	not_available	no	vaginal	mock
639	P2t1	Skin-penile	penile_skin	Skin-penile	Skin-penile	Couple_2	fresh	male	Yes	swab	V4V5	0	indoor	No	ZIFM_dataset2	Fardin_Javanmard	Mini-heat	PRJNA1201188	4	no	no	not_available	no	vaginal	mock
640	P3t1	Skin-penile	penile_skin	Skin-penile	Skin-penile	Couple_3	fresh	male	Yes	swab	V4V5	0	indoor	No	ZIFM_dataset2	Fardin_Javanmard	Mini-heat	PRJNA1201188	3	no	no	not_available	no	oral_vaginal	mock
641	P6t1	Skin-penile	penile_skin	Skin-penile	Skin-penile	Couple_6	fresh	male	Yes	swab	V4V5	1	indoor	No	ZIFM_dataset2	Fardin_Javanmard	Mini-heat	PRJNA1201188	0	yes	no	not_available	no	protection	mock
642	S11t0	Semen	Semen	Semen	Semen	Couple_11	fresh	male	Yes	swab	V4V5	0	indoor	No	ZIFM_dataset2	Fardin_Javanmard	Mini-heat	PRJNA1201188	3	yes	no	not_available	no	not_available	mock
643	S12t0	Semen	Semen	Semen	Semen	Couple_12	fresh	male	Yes	swab	V4V5	0	indoor	No	ZIFM_dataset2	Fardin_Javanmard	Mini-heat	PRJNA1201188	1	no	no	not_available	no	not_available	mock
644	S12t2	Semen	Semen	Semen	Semen	Couple_12	fresh	male	Yes	swab	V4V5	0	indoor	No	ZIFM_dataset2	Fardin_Javanmard	Mini-heat	PRJNA1201188	5	no	no	not_available	no	not_available	mock
645	S13t0	Semen	Semen	Semen	Semen	Couple_13	fresh	male	Yes	swab	V4V5	0	indoor	No	ZIFM_dataset2	Fardin_Javanmard	Mini-heat	PRJNA1201188	2	no	yes	not_available	no	not_available	mock
646	S15t1	Semen	Semen	Semen	Semen	Couple_15	fresh	male	Yes	swab	V4V5	3	indoor	No	ZIFM_dataset2	Fardin_Javanmard	Mini-heat	PRJNA1201188	2	no	yes	not_available	no	not_available	mock
647	S16t2	Semen	Semen	Semen	Semen	Couple_16	fresh	male	Yes	swab	V4V5	10	indoor	No	ZIFM_dataset2	Fardin_Javanmard	Mini-heat	PRJNA1201188	4	no	no	not_available	no	not_available	mock
648	S17t2	Semen	Semen	Semen	Semen	Couple_17	fresh	male	Yes	swab	V4V5	3	indoor	No	ZIFM_dataset2	Fardin_Javanmard	Mini-heat	PRJNA1201188	0	no	no	not_available	no	not_available	mock
649	S18t1	Semen	Semen	Semen	Semen	Couple_18	fresh	male	Yes	swab	V4V5	4	indoor	No	ZIFM_dataset2	Fardin_Javanmard	Mini-heat	PRJNA1201188	2	no	no	not_available	no	not_available	mock
650	S18t2	Semen	Semen	Semen	Semen	Couple_18	fresh	male	Yes	swab	V4V5	6	indoor	No	ZIFM_dataset2	Fardin_Javanmard	Mini-heat	PRJNA1201188	3	no	no	not_available	no	not_available	mock
651	S19t1	Semen	Semen	Semen	Semen	Couple_19	fresh	male	Yes	swab	V4V5	6	indoor	No	ZIFM_dataset2	Fardin_Javanmard	Mini-heat	PRJNA1201188	0	no	no	not_available	no	not_available	mock
652	S19t2	Semen	Semen	Semen	Semen	Couple_19	fresh	male	Yes	swab	V4V5	6	indoor	No	ZIFM_dataset2	Fardin_Javanmard	Mini-heat	PRJNA1201188	0	no	no	not_available	no	not_available	mock
653	S20t1	Semen	Semen	Semen	Semen	Couple_20	fresh	male	Yes	swab	V4V5	4	indoor	No	ZIFM_dataset2	Fardin_Javanmard	Mini-heat	PRJNA1201188	0	no	no	not_available	no	not_available	mock
654	S20t2	Semen	Semen	Semen	Semen	Couple_20	fresh	male	Yes	swab	V4V5	3	indoor	No	ZIFM_dataset2	Fardin_Javanmard	Mini-heat	PRJNA1201188	0	no	no	not_available	no	not_available	mock
655	S21t1	Semen	Semen	Semen	Semen	Couple_21	fresh	male	Yes	swab	V4V5	3	indoor	No	ZIFM_dataset2	Fardin_Javanmard	Mini-heat	PRJNA1201188	4	no	yes	not_available	no	not_available	mock
656	S21t2	Semen	Semen	Semen	Semen	Couple_21	fresh	male	Yes	swab	V4V5	2	indoor	No	ZIFM_dataset2	Fardin_Javanmard	Mini-heat	PRJNA1201188	1	no	yes	not_available	yes	not_available	mock
657	S22t2	Semen	Semen	Semen	Semen	Couple_22	fresh	male	Yes	swab	V4V5	2	indoor	No	ZIFM_dataset2	Fardin_Javanmard	Mini-heat	PRJNA1201188	0	no	no	not_available	no	not_available	mock
658	S23t1	Semen	Semen	Semen	Semen	Couple_23	fresh	male	Yes	swab	V4V5	2	indoor	No	ZIFM_dataset2	Fardin_Javanmard	Mini-heat	PRJNA1201188	1	no	no	not_available	no	not_available	mock
659	S23t2	Semen	Semen	Semen	Semen	Couple_23	fresh	male	Yes	swab	V4V5	4	indoor	No	ZIFM_dataset2	Fardin_Javanmard	Mini-heat	PRJNA1201188	1	no	no	not_available	no	not_available	mock
660	S24t1	Semen	Semen	Semen	Semen	Couple_24	fresh	male	Yes	swab	V4V5	3	indoor	No	ZIFM_dataset2	Fardin_Javanmard	Mini-heat	PRJNA1201188	0	no	no	not_available	no	not_available	mock
661	S24t2	Semen	Semen	Semen	Semen	Couple_24	fresh	male	Yes	swab	V4V5	4	indoor	No	ZIFM_dataset2	Fardin_Javanmard	Mini-heat	PRJNA1201188	0	no	no	not_available	no	not_available	mock
662	S2t0	Semen	Semen	Semen	Semen	Couple_2	fresh	male	Yes	swab	V4V5	0	indoor	No	ZIFM_dataset2	Fardin_Javanmard	Mini-heat	PRJNA1201188	1	no	no	not_available	no	not_available	mock
663	S2t2	Semen	Semen	Semen	Semen	Couple_2	fresh	male	Yes	swab	V4V5	0	indoor	No	ZIFM_dataset2	Fardin_Javanmard	Mini-heat	PRJNA1201188	0	no	no	not_available	no	not_available	mock
664	S4t0	Semen	Semen	Semen	Semen	Couple_4	fresh	male	Yes	swab	V4V5	1	indoor	No	ZIFM_dataset2	Fardin_Javanmard	Mini-heat	PRJNA1201188	3	no	no	not_available	no	not_available	mock
665	S5t0	Semen	Semen	Semen	Semen	Couple_5	fresh	male	Yes	swab	V4V5	0	indoor	No	ZIFM_dataset2	Fardin_Javanmard	Mini-heat	PRJNA1201188	2	no	no	not_available	no	not_available	mock
666	S5t2	Semen	Semen	Semen	Semen	Couple_5	fresh	male	Yes	swab	V4V5	0	indoor	No	ZIFM_dataset2	Fardin_Javanmard	Mini-heat	PRJNA1201188	2	no	no	not_available	no	not_available	mock
667	S6t0	Semen	Semen	Semen	Semen	Couple_6	fresh	male	Yes	swab	V4V5	0	indoor	No	ZIFM_dataset2	Fardin_Javanmard	Mini-heat	PRJNA1201188	1	yes	no	not_available	no	not_available	mock
668	S7t0	Semen	Semen	Semen	Semen	Couple_7	fresh	male	Yes	swab	V4V5	1	indoor	No	ZIFM_dataset2	Fardin_Javanmard	Mini-heat	PRJNA1201188	5	yes	no	not_available	no	not_available	mock
669	XF17	Vaginal_fluid	sex_vaginal_fluid	Vaginal_swab	Vaginal_swab	Couple_17	fresh	female	Yes	swab	V4V5	3	indoor	No	ZIFM_dataset2	Fardin_Javanmard	Mini-heat	PRJNA1201188	0	no	no	no	no	not_available	mock
670	AM19	Skin-penile	abstinence_penile_skin	Skin-penile	Skin-penile	Couple_19	fresh	male	Yes	swab	V4V5	6	indoor	No	ZIFM_dataset2	Fardin_Javanmard	Mini-heat	PRJNA1201188	5	yes	no	not_available	no	not_available	mock
671	V19t0	Vaginal_fluid	vaginal_fluid	Vaginal_swab	Vaginal_swab	Couple_19	fresh	female	Yes	swab	V4V5	8	indoor	No	ZIFM_dataset2	Fardin_Javanmard	Mini-heat	PRJNA1201188	3	yes	not_available	yes	no	protection	mock
672	XF13	Vaginal_fluid	sex_vaginal_fluid	Vaginal_swab	Vaginal_swab	Couple_13	fresh	female	Yes	swab	V4V5	10	indoor	No	ZIFM_dataset2	Fardin_Javanmard	Mini-heat	PRJNA1201188	0	no	not_available	no	no	not_available	mock
673	XF18	Vaginal_fluid	sex_vaginal_fluid	Vaginal_swab	Vaginal_swab	Couple_18	fresh	female	Yes	swab	V4V5	9	indoor	No	ZIFM_dataset2	Fardin_Javanmard	Mini-heat	PRJNA1201188	0	no	not_available	no	no	not_available	mock
674	XF19	Vaginal_fluid	sex_vaginal_fluid	Vaginal_swab	Vaginal_swab	Couple_19	fresh	female	Yes	swab	V4V5	6	indoor	No	ZIFM_dataset2	Fardin_Javanmard	Mini-heat	PRJNA1201188	0	no	not_available	no	no	not_available	mock
675	XF21	Vaginal_fluid	sex_vaginal_fluid	Vaginal_swab	Vaginal_swab	Couple_21	fresh	female	Yes	swab	V4V5	2	indoor	No	ZIFM_dataset2	Fardin_Javanmard	Mini-heat	PRJNA1201188	0	no	not_available	no	no	not_available	mock
676	XF23	Vaginal_fluid	sex_vaginal_fluid	Vaginal_swab	Vaginal_swab	Couple_23	fresh	female	Yes	swab	V4V5	6	indoor	No	ZIFM_dataset2	Fardin_Javanmard	Mini-heat	PRJNA1201188	0	no	not_available	no	yes	not_available	mock
677	XF24	Vaginal_fluid	sex_vaginal_fluid	Vaginal_swab	Vaginal_swab	Couple_24	fresh	female	Yes	swab	V4V5	3	indoor	No	ZIFM_dataset2	Fardin_Javanmard	Mini-heat	PRJNA1201188	0	no	not_available	no	no	not_available	mock
678	XM13	Skin-penile	sex_penile_skin	Skin-penile	Skin-penile	Couple_13	fresh	male	Yes	swab	V4V5	10	indoor	No	ZIFM_dataset2	Fardin_Javanmard	Mini-heat	PRJNA1201188	0	no	yes	no	no	not_available	mock
679	XM17	Skin-penile	sex_penile_skin	Skin-penile	Skin-penile	Couple_17	fresh	male	Yes	swab	V4V5	3	indoor	No	ZIFM_dataset2	Fardin_Javanmard	Mini-heat	PRJNA1201188	0	no	no	no	no	not_available	mock
680	XM18	Skin-penile	sex_penile_skin	Skin-penile	Skin-penile	Couple_18	fresh	male	Yes	swab	V4V5	9	indoor	No	ZIFM_dataset2	Fardin_Javanmard	Mini-heat	PRJNA1201188	0	no	no	no	no	not_available	mock
681	XM19	Skin-penile	sex_penile_skin	Skin-penile	Skin-penile	Couple_19	fresh	male	Yes	swab	V4V5	6	indoor	No	ZIFM_dataset2	Fardin_Javanmard	Mini-heat	PRJNA1201188	0	no	no	no	no	not_available	mock
682	XM21	Skin-penile	sex_penile_skin	Skin-penile	Skin-penile	Couple_21	fresh	male	Yes	swab	V4V5	2	indoor	No	ZIFM_dataset2	Fardin_Javanmard	Mini-heat	PRJNA1201188	0	no	yes	no	no	not_available	mock
683	XM23	Skin-penile	sex_penile_skin	Skin-penile	Skin-penile	Couple_23	fresh	male	Yes	swab	V4V5	6	indoor	No	ZIFM_dataset2	Fardin_Javanmard	Mini-heat	PRJNA1201188	0	no	no	no	yes	not_available	mock
684	XM24	Skin-penile	sex_penile_skin	Skin-penile	Skin-penile	Couple_24	fresh	male	Yes	swab	V4V5	3	indoor	No	ZIFM_dataset2	Fardin_Javanmard	Mini-heat	PRJNA1201188	0	no	no	no	no	not_available	mock
685	MbSe11	Mb-Se	Mb-Se	Mb-Se	Mb-Se	D-N	fresh	female	Yes	swab	V1V3	0	indoor	No	ZIFM_dataset1	Larissa_schuh	DNAeasy Powersoil Pro	PRJNA1201188	NA	NA	NA	NA	NA	NA	mock
686	MbSe12	Mb-Se	Mb-Se	Mb-Se	Mb-Se	D-M	fresh	female	Yes	swab	V1V3	0	indoor	No	ZIFM_dataset1	Larissa_schuh	DNAeasy Powersoil Pro	PRJNA1201188	NA	NA	NA	NA	NA	NA	mock
687	MbSe13	Mb-Se	Mb-Se	Mb-Se	Mb-Se	D-Q	fresh	female	Yes	swab	V1V3	0	indoor	No	ZIFM_dataset1	Larissa_schuh	DNAeasy Powersoil Pro	PRJNA1201188	NA	NA	NA	NA	NA	NA	mock
688	MbSe21	Mb-Se	Mb-Se	Mb-Se	Mb-Se	E-N	fresh	female-male	Yes	swab	V1V3	0	indoor	No	ZIFM_dataset1	Larissa_schuh	DNAeasy Powersoil Pro	PRJNA1201188	NA	NA	NA	NA	NA	NA	mock
689	MbSe22	Mb-Se	Mb-Se	Mb-Se	Mb-Se	E-M	fresh	female-male	Yes	swab	V1V3	0	indoor	No	ZIFM_dataset1	Larissa_schuh	DNAeasy Powersoil Pro	PRJNA1201188	NA	NA	NA	NA	NA	NA	mock
690	MbSe23	Mb-Se	Mb-Se	Mb-Se	Mb-Se	E-Q	fresh	female-male	Yes	swab	V1V3	0	indoor	No	ZIFM_dataset1	Larissa_schuh	DNAeasy Powersoil Pro	PRJNA1201188	NA	NA	NA	NA	NA	NA	mock
691	MbSe31	Mb-Se	Mb-Se	Mb-Se	Mb-Se	H-N	fresh	female-male	Yes	swab	V1V3	0	indoor	No	ZIFM_dataset1	Larissa_schuh	DNAeasy Powersoil Pro	PRJNA1201188	NA	NA	NA	NA	NA	NA	mock
692	MbSe33	Mb-Se	Mb-Se	Mb-Se	Mb-Se	N-Q	fresh	female-male	Yes	swab	V1V3	0	indoor	No	ZIFM_dataset1	Larissa_schuh	DNAeasy Powersoil Pro	PRJNA1201188	NA	NA	NA	NA	NA	NA	mock
693	SaSe11	Sa-Se	Sa-Se	Sa-Se	Sa-Se	A - N	fresh	female-male	Yes	swab	V1V3	0	indoor	No	ZIFM_dataset1	Larissa_schuh	DNAeasy Powersoil Pro	PRJNA1201188	NA	NA	NA	NA	NA	NA	mock
694	SaSe12	Sa-Se	Sa-Se	Sa-Se	Sa-Se	A - M	fresh	female-male	Yes	swab	V1V3	0	indoor	No	ZIFM_dataset1	Larissa_schuh	DNAeasy Powersoil Pro	PRJNA1201188	NA	NA	NA	NA	NA	NA	mock
695	SaSe21	Sa-Se	Sa-Se	Sa-Se	Sa-Se	N - N	fresh	female-male	Yes	swab	V1V3	0	indoor	No	ZIFM_dataset1	Larissa_schuh	DNAeasy Powersoil Pro	PRJNA1201188	NA	NA	NA	NA	NA	NA	mock
696	SaSe22	Sa-Se	Sa-Se	Sa-Se	Sa-Se	N - M	fresh	female-male	Yes	swab	V1V3	0	indoor	No	ZIFM_dataset1	Larissa_schuh	DNAeasy Powersoil Pro	PRJNA1201188	NA	NA	NA	NA	NA	NA	mock
697	SaSe31	Sa-Se	Sa-Se	Sa-Se	Sa-Se	M - N	fresh	female-male	Yes	swab	V1V3	0	indoor	No	ZIFM_dataset1	Larissa_schuh	DNAeasy Powersoil Pro	PRJNA1201188	NA	NA	NA	NA	NA	NA	mock
698	SaSe32	Sa-Se	Sa-Se	Sa-Se	Sa-Se	M - M	fresh	female-male	Yes	swab	V1V3	0	indoor	No	ZIFM_dataset1	Larissa_schuh	DNAeasy Powersoil Pro	PRJNA1201188	NA	NA	NA	NA	NA	NA	mock
699	SaSe33	Sa-Se	Sa-Se	Sa-Se	Sa-Se	M - Q	fresh	female-male	Yes	swab	V1V3	0	indoor	No	ZIFM_dataset1	Larissa_schuh	DNAeasy Powersoil Pro	PRJNA1201188	NA	NA	NA	NA	NA	NA	mock
700	UrVf11	Ur-Vf	Ur-Vf	Ur-Vf	Ur-Vf	A - A	fresh	female-female	Yes	swab	V1V3	0	indoor	No	ZIFM_dataset1	Larissa_schuh	DNAeasy Powersoil Pro	PRJNA1201188	NA	NA	NA	NA	NA	NA	mock
701	UrVf12	Ur-Vf	Ur-Vf	Ur-Vf	Ur-Vf	A - D	fresh	female-female	Yes	swab	V1V3	0	indoor	No	ZIFM_dataset1	Larissa_schuh	DNAeasy Powersoil Pro	PRJNA1201188	NA	NA	NA	NA	NA	NA	mock
702	UrVf13	Ur-Vf	Ur-Vf	Ur-Vf	Ur-Vf	A - Q	fresh	female-female	Yes	swab	V1V3	0	indoor	No	ZIFM_dataset1	Larissa_schuh	DNAeasy Powersoil Pro	PRJNA1201188	NA	NA	NA	NA	NA	NA	mock
703	UrVf21	Ur-Vf	Ur-Vf	Ur-Vf	Ur-Vf	D - A	fresh	female-female	Yes	swab	V1V3	0	indoor	No	ZIFM_dataset1	Larissa_schuh	DNAeasy Powersoil Pro	PRJNA1201188	NA	NA	NA	NA	NA	NA	mock
704	UrVf22	Ur-Vf	Ur-Vf	Ur-Vf	Ur-Vf	D - D	fresh	female-female	Yes	swab	V1V3	0	indoor	No	ZIFM_dataset1	Larissa_schuh	DNAeasy Powersoil Pro	PRJNA1201188	NA	NA	NA	NA	NA	NA	mock
705	UrVf23	Ur-Vf	Ur-Vf	Ur-Vf	Ur-Vf	D - Q	fresh	female-female	Yes	swab	V1V3	0	indoor	No	ZIFM_dataset1	Larissa_schuh	DNAeasy Powersoil Pro	PRJNA1201188	NA	NA	NA	NA	NA	NA	mock
706	UrVf31	Ur-Vf	Ur-Vf	Ur-Vf	Ur-Vf	F-A	fresh	male-female	Yes	swab	V1V3	0	indoor	No	ZIFM_dataset1	Larissa_schuh	DNAeasy Powersoil Pro	PRJNA1201188	NA	NA	NA	NA	NA	NA	mock
707	UrVf32	Ur-Vf	Ur-Vf	Ur-Vf	Ur-Vf	F-D	fresh	male-female	Yes	swab	V1V3	0	indoor	No	ZIFM_dataset1	Larissa_schuh	DNAeasy Powersoil Pro	PRJNA1201188	NA	NA	NA	NA	NA	NA	mock
708	UrVf33	Ur-Vf	Ur-Vf	Ur-Vf	Ur-Vf	F-Q	fresh	male-female	Yes	swab	V1V3	0	indoor	No	ZIFM_dataset1	Larissa_schuh	DNAeasy Powersoil Pro	PRJNA1201188	NA	NA	NA	NA	NA	NA	mock
709	VfSe41	Vf-Se	Vf-Se	Vf-Se	Vf-Se	A - N	fresh	male-female	Yes	swab	V1V3	0	indoor	No	ZIFM_dataset1	Larissa_schuh	DNAeasy Powersoil Pro	PRJNA1201188	NA	NA	NA	NA	NA	NA	mock
710	VfSe42	Vf-Se	Vf-Se	Vf-Se	Vf-Se	A - M	fresh	male-female	Yes	swab	V1V3	0	indoor	No	ZIFM_dataset1	Larissa_schuh	DNAeasy Powersoil Pro	PRJNA1201188	NA	NA	NA	NA	NA	NA	mock
711	VfSe43	Vf-Se	Vf-Se	Vf-Se	Vf-Se	A - Q	fresh	male-female	Yes	swab	V1V3	0	indoor	No	ZIFM_dataset1	Larissa_schuh	DNAeasy Powersoil Pro	PRJNA1201188	NA	NA	NA	NA	NA	NA	mock
712	VfSe51	Vf-Se	Vf-Se	Vf-Se	Vf-Se	D - N	fresh	male-female	Yes	swab	V1V3	0	indoor	No	ZIFM_dataset1	Larissa_schuh	DNAeasy Powersoil Pro	PRJNA1201188	NA	NA	NA	NA	NA	NA	mock
713	VfSe52	Vf-Se	Vf-Se	Vf-Se	Vf-Se	D - M	fresh	male-female	Yes	swab	V1V3	0	indoor	No	ZIFM_dataset1	Larissa_schuh	DNAeasy Powersoil Pro	PRJNA1201188	NA	NA	NA	NA	NA	NA	mock
714	VfSe53	Vf-Se	Vf-Se	Vf-Se	Vf-Se	D - Q	fresh	male-female	Yes	swab	V1V3	0	indoor	No	ZIFM_dataset1	Larissa_schuh	DNAeasy Powersoil Pro	PRJNA1201188	NA	NA	NA	NA	NA	NA	mock
715	VfSe61	Vf-Se	Vf-Se	Vf-Se	Vf-Se	C-N	fresh	male-female	Yes	swab	V1V3	0	indoor	No	ZIFM_dataset1	Larissa_schuh	DNAeasy Powersoil Pro	PRJNA1201188	NA	NA	NA	NA	NA	NA	mock
716	VfSe62	Vf-Se	Vf-Se	Vf-Se	Vf-Se	C-M	fresh	male-female	Yes	swab	V1V3	0	indoor	No	ZIFM_dataset1	Larissa_schuh	DNAeasy Powersoil Pro	PRJNA1201188	NA	NA	NA	NA	NA	NA	mock
717	VfSe63	Vf-Se	Vf-Se	Vf-Se	Vf-Se	C-Q	fresh	male-female	Yes	swab	V1V3	0	indoor	No	ZIFM_dataset1	Larissa_schuh	DNAeasy Powersoil Pro	PRJNA1201188	NA	NA	NA	NA	NA	NA	mock
718	Mb103	Menstrual blood	Menstrual blood	Vaginal_swab	Vaginal_swab	Mb103	fresh	female	No	swab	V4V5	not_applicable	indoor	No	ZIFM_dataset2	Tamara_Flury	Qiamp Mini heat	PRJNA1201188	NA	NA	NA	NA	NA	NA	mock
719	Mb104	Menstrual blood	Menstrual blood	Vaginal_swab	Vaginal_swab	Mb104	fresh	female	No	swab	V4V5	not_applicable	indoor	No	ZIFM_dataset2	Tamara_Flury	Qiamp Mini heat	PRJNA1201188	NA	NA	NA	NA	NA	NA	mock
720	Mb116	Menstrual blood	Menstrual blood	Vaginal_swab	Vaginal_swab	Mb116	fresh	female	No	swab	V4V5	not_applicable	indoor	No	ZIFM_dataset2	Tamara_Flury	Qiamp Mini heat	PRJNA1201188	NA	NA	NA	NA	NA	NA	mock
721	Mb133	Menstrual blood	Menstrual blood	Vaginal_swab	Vaginal_swab	Mb133	fresh	female	No	swab	V4V5	not_applicable	indoor	No	ZIFM_dataset2	Tamara_Flury	Qiamp Mini heat	PRJNA1201188	NA	NA	NA	NA	NA	NA	mock
722	Mb135	Menstrual blood	Menstrual blood	Vaginal_swab	Vaginal_swab	Mb135	fresh	female	No	swab	V4V5	not_applicable	indoor	No	ZIFM_dataset2	Tamara_Flury	Qiamp Mini heat	PRJNA1201188	NA	NA	NA	NA	NA	NA	mock
723	Mb138	Menstrual blood	Menstrual blood	Vaginal_swab	Vaginal_swab	Mb138	fresh	female	No	swab	V4V5	not_applicable	indoor	No	ZIFM_dataset2	Tamara_Flury	Qiamp Mini heat	PRJNA1201188	NA	NA	NA	NA	NA	NA	mock
724	Mb142	Menstrual blood	Menstrual blood	Vaginal_swab	Vaginal_swab	Mb142	fresh	female	No	swab	V4V5	not_applicable	indoor	No	ZIFM_dataset2	Tamara_Flury	Qiamp Mini heat	PRJNA1201188	NA	NA	NA	NA	NA	NA	mock
725	Mb147	Menstrual blood	Menstrual blood	Vaginal_swab	Vaginal_swab	Mb147	fresh	female	No	swab	V4V5	not_applicable	indoor	No	ZIFM_dataset2	Tamara_Flury	Qiamp Mini heat	PRJNA1201188	NA	NA	NA	NA	NA	NA	mock
726	Mb179	Menstrual blood	Menstrual blood	Vaginal_swab	Vaginal_swab	Mb179	fresh	female	No	swab	V4V5	not_applicable	indoor	No	ZIFM_dataset2	Tamara_Flury	Qiamp Mini heat	PRJNA1201188	NA	NA	NA	NA	NA	NA	mock
727	Mb184	Menstrual blood	Menstrual blood	Vaginal_swab	Vaginal_swab	Mb184	fresh	female	No	swab	V4V5	not_applicable	indoor	No	ZIFM_dataset2	Tamara_Flury	Qiamp Mini heat	PRJNA1201188	NA	NA	NA	NA	NA	NA	mock
728	Sa103	Saliva	Saliva	Saliva	Saliva	Sa103	fresh	female	No	swab	V4V5	not_applicable	indoor	No	ZIFM_dataset2	Tamara_Flury	Qiamp Mini heat	PRJNA1201188	NA	NA	NA	NA	NA	NA	mock
729	Sa107	Saliva	Saliva	Saliva	Saliva	Sa107	fresh	female	No	swab	V4V5	not_applicable	indoor	No	ZIFM_dataset2	Tamara_Flury	Qiamp Mini heat	PRJNA1201188	NA	NA	NA	NA	NA	NA	mock
730	Sa113	Saliva	Saliva	Saliva	Saliva	Sa113	fresh	female	No	swab	V4V5	not_applicable	indoor	No	ZIFM_dataset2	Tamara_Flury	Qiamp Mini heat	PRJNA1201188	NA	NA	NA	NA	NA	NA	mock
731	Sa126	Saliva	Saliva	Saliva	Saliva	Sa126	fresh	male	No	swab	V4V5	not_applicable	indoor	No	ZIFM_dataset2	Tamara_Flury	Qiamp Mini heat	PRJNA1201188	NA	NA	NA	NA	NA	NA	mock
732	Sa127	Saliva	Saliva	Saliva	Saliva	Sa127	fresh	male	No	swab	V4V5	not_applicable	indoor	No	ZIFM_dataset2	Tamara_Flury	Qiamp Mini heat	PRJNA1201188	NA	NA	NA	NA	NA	NA	mock
733	Sa128	Saliva	Saliva	Saliva	Saliva	Sa128	fresh	male	No	swab	V4V5	not_applicable	indoor	No	ZIFM_dataset2	Tamara_Flury	Qiamp Mini heat	PRJNA1201188	NA	NA	NA	NA	NA	NA	mock
734	Sa129	Saliva	Saliva	Saliva	Saliva	Sa129	fresh	male	No	swab	V4V5	not_applicable	indoor	No	ZIFM_dataset2	Tamara_Flury	Qiamp Mini heat	PRJNA1201188	NA	NA	NA	NA	NA	NA	mock
735	Sa130	Saliva	Saliva	Saliva	Saliva	Sa130	fresh	male	No	swab	V4V5	not_applicable	indoor	No	ZIFM_dataset2	Tamara_Flury	Qiamp Mini heat	PRJNA1201188	NA	NA	NA	NA	NA	NA	mock
736	Sa131	Saliva	Saliva	Saliva	Saliva	Sa131	fresh	female	No	swab	V4V5	not_applicable	indoor	No	ZIFM_dataset2	Tamara_Flury	Qiamp Mini heat	PRJNA1201188	NA	NA	NA	NA	NA	NA	mock
737	Sa132	Saliva	Saliva	Saliva	Saliva	Sa132	fresh	female	No	swab	V4V5	not_applicable	indoor	No	ZIFM_dataset2	Tamara_Flury	Qiamp Mini heat	PRJNA1201188	NA	NA	NA	NA	NA	NA	mock
738	Se102	Semen	Semen	Semen	Semen	Se102	fresh	male	No	swab	V4V5	not_applicable	indoor	No	ZIFM_dataset2	Tamara_Flury	Qiamp Mini heat	PRJNA1201188	NA	NA	NA	NA	NA	NA	mock
739	Se109	Semen	Semen	Semen	Semen	Se109	fresh	male	No	swab	V4V5	not_applicable	indoor	No	ZIFM_dataset2	Tamara_Flury	Qiamp Mini heat	PRJNA1201188	NA	NA	NA	NA	NA	NA	mock
740	Se118	Semen	Semen	Semen	Semen	Se118	fresh	male	No	swab	V4V5	not_applicable	indoor	No	ZIFM_dataset2	Tamara_Flury	Qiamp Mini heat	PRJNA1201188	NA	NA	NA	NA	NA	NA	mock
741	Se125	Semen	Semen	Semen	Semen	Se125	fresh	male	No	swab	V4V5	not_applicable	indoor	No	ZIFM_dataset2	Tamara_Flury	Qiamp Mini heat	PRJNA1201188	NA	NA	NA	NA	NA	NA	mock
742	Se144	Semen	Semen	Semen	Semen	Se144	fresh	male	No	swab	V4V5	not_applicable	indoor	No	ZIFM_dataset2	Tamara_Flury	Qiamp Mini heat	PRJNA1201188	NA	NA	NA	NA	NA	NA	mock
743	Se149	Semen	Semen	Semen	Semen	Se149	fresh	male	No	swab	V4V5	not_applicable	indoor	No	ZIFM_dataset2	Tamara_Flury	Qiamp Mini heat	PRJNA1201188	NA	NA	NA	NA	NA	NA	mock
744	Se166	Semen	Semen	Semen	Semen	Se166	fresh	male	No	swab	V4V5	not_applicable	indoor	No	ZIFM_dataset2	Tamara_Flury	Qiamp Mini heat	PRJNA1201188	NA	NA	NA	NA	NA	NA	mock
745	Se167	Semen	Semen	Semen	Semen	Se167	fresh	male	No	swab	V4V5	not_applicable	indoor	No	ZIFM_dataset2	Tamara_Flury	Qiamp Mini heat	PRJNA1201188	NA	NA	NA	NA	NA	NA	mock
746	Sk106	Palmar skin	Palmar skin	Skin_hand_forearm	Skin_hand_forearm	Sk106	fresh	female	No	swab	V4V5	not_applicable	indoor	No	ZIFM_dataset2	Tamara_Flury	Qiamp Mini heat	PRJNA1201188	NA	NA	NA	NA	NA	NA	mock
747	Sk110	Palmar skin	Palmar skin	Skin_hand_forearm	Skin_hand_forearm	Sk110	fresh	female	No	swab	V4V5	not_applicable	indoor	No	ZIFM_dataset2	Tamara_Flury	Qiamp Mini heat	PRJNA1201188	NA	NA	NA	NA	NA	NA	mock
748	Sk114	Palmar skin	Palmar skin	Skin_hand_forearm	Skin_hand_forearm	Sk114	fresh	female	No	swab	V4V5	not_applicable	indoor	No	ZIFM_dataset2	Tamara_Flury	Qiamp Mini heat	PRJNA1201188	NA	NA	NA	NA	NA	NA	mock
749	Sk116	Palmar skin	Palmar skin	Skin_hand_forearm	Skin_hand_forearm	Sk116	fresh	female	No	swab	V4V5	not_applicable	indoor	No	ZIFM_dataset2	Tamara_Flury	Qiamp Mini heat	PRJNA1201188	NA	NA	NA	NA	NA	NA	mock
750	Sk127	Palmar skin	Palmar skin	Skin_hand_forearm	Skin_hand_forearm	Sk127	fresh	male	No	swab	V4V5	not_applicable	indoor	No	ZIFM_dataset2	Tamara_Flury	Qiamp Mini heat	PRJNA1201188	NA	NA	NA	NA	NA	NA	mock
751	Sk128	Palmar skin	Palmar skin	Skin_hand_forearm	Skin_hand_forearm	Sk128	fresh	male	No	swab	V4V5	not_applicable	indoor	No	ZIFM_dataset2	Tamara_Flury	Qiamp Mini heat	PRJNA1201188	NA	NA	NA	NA	NA	NA	mock
752	Sk132	Palmar skin	Palmar skin	Skin_hand_forearm	Skin_hand_forearm	Sk132	fresh	female	No	swab	V4V5	not_applicable	indoor	No	ZIFM_dataset2	Tamara_Flury	Qiamp Mini heat	PRJNA1201188	NA	NA	NA	NA	NA	NA	mock
753	Sk139	Palmar skin	Palmar skin	Skin_hand_forearm	Skin_hand_forearm	Sk139	fresh	male	No	swab	V4V5	not_applicable	indoor	No	ZIFM_dataset2	Tamara_Flury	Qiamp Mini heat	PRJNA1201188	NA	NA	NA	NA	NA	NA	mock
754	Sk140	Palmar skin	Palmar skin	Skin_hand_forearm	Skin_hand_forearm	Sk140	fresh	male	No	swab	V4V5	not_applicable	indoor	No	ZIFM_dataset2	Tamara_Flury	Qiamp Mini heat	PRJNA1201188	NA	NA	NA	NA	NA	NA	mock
755	UndA	Vaginal fluid	Vaginal fluid	Vaginal_swab	Vaginal_swab	UndA	fresh	female	Maybe	underwear	V4V5	not_applicable	indoor	No	ZIFM_dataset2	Tamara_Flury	Qiamp Mini heat	PRJNA1201188	NA	NA	NA	NA	NA	NA	mock
756	UndB	Vaginal fluid	Vaginal fluid	Vaginal_swab	Vaginal_swab	UndB	fresh	female	Maybe	underwear	V4V5	not_applicable	indoor	No	ZIFM_dataset2	Tamara_Flury	Qiamp Mini heat	PRJNA1201188	NA	NA	NA	NA	NA	NA	mock
757	UndC	Vaginal fluid	Vaginal fluid	Vaginal_swab	Vaginal_swab	UndC	fresh	female	Maybe	underwear	V4V5	not_applicable	indoor	No	ZIFM_dataset2	Tamara_Flury	Qiamp Mini heat	PRJNA1201188	NA	NA	NA	NA	NA	NA	mock
758	UndD	Vaginal fluid	Vaginal fluid	Vaginal_swab	Vaginal_swab	UndD	fresh	female	Maybe	underwear	V4V5	not_applicable	indoor	No	ZIFM_dataset2	Tamara_Flury	Qiamp Mini heat	PRJNA1201188	NA	NA	NA	NA	NA	NA	mock
759	UndE	Vaginal fluid	Vaginal fluid	Vaginal_swab	Vaginal_swab	UndE	fresh	female	Maybe	underwear	V4V5	not_applicable	indoor	No	ZIFM_dataset2	Tamara_Flury	Qiamp Mini heat	PRJNA1201188	NA	NA	NA	NA	NA	NA	mock
760	UndG	Vaginal fluid	Vaginal fluid	Vaginal_swab	Vaginal_swab	UndG	fresh	female	Maybe	underwear	V4V5	not_applicable	indoor	No	ZIFM_dataset2	Tamara_Flury	Qiamp Mini heat	PRJNA1201188	NA	NA	NA	NA	NA	NA	mock
761	UndH	Vaginal fluid	Vaginal fluid	Vaginal_swab	Vaginal_swab	UndH	fresh	female	Maybe	underwear	V4V5	not_applicable	indoor	No	ZIFM_dataset2	Tamara_Flury	Qiamp Mini heat	PRJNA1201188	NA	NA	NA	NA	NA	NA	mock
762	UndJ	Vaginal fluid	Vaginal fluid	Vaginal_swab	Vaginal_swab	UndJ	fresh	female	Maybe	underwear	V4V5	not_applicable	indoor	No	ZIFM_dataset2	Tamara_Flury	Qiamp Mini heat	PRJNA1201188	NA	NA	NA	NA	NA	NA	mock
763	UndK	Vaginal fluid	Vaginal fluid	Vaginal_swab	Vaginal_swab	UndK	fresh	female	Maybe	underwear	V4V5	not_applicable	indoor	No	ZIFM_dataset2	Tamara_Flury	Qiamp Mini heat	PRJNA1201188	NA	NA	NA	NA	NA	NA	mock
764	UndO	Vaginal fluid	Vaginal fluid	Vaginal_swab	Vaginal_swab	UndO	fresh	female	Maybe	underwear	V4V5	not_applicable	indoor	No	ZIFM_dataset2	Tamara_Flury	Qiamp Mini heat	PRJNA1201188	NA	NA	NA	NA	NA	NA	mock
765	Vf103	Vaginal fluid	Vaginal fluid	Vaginal_swab	Vaginal_swab	Vf103	fresh	female	No	swab	V4V5	not_applicable	indoor	No	ZIFM_dataset2	Tamara_Flury	Qiamp Mini heat	PRJNA1201188	NA	NA	NA	NA	NA	NA	mock
766	Vf111	Vaginal fluid	Vaginal fluid	Vaginal_swab	Vaginal_swab	Vf111	fresh	female	No	swab	V4V5	not_applicable	indoor	No	ZIFM_dataset2	Tamara_Flury	Qiamp Mini heat	PRJNA1201188	NA	NA	NA	NA	NA	NA	mock
767	Vf113	Vaginal fluid	Vaginal fluid	Vaginal_swab	Vaginal_swab	Vf113	fresh	female	No	swab	V4V5	not_applicable	indoor	No	ZIFM_dataset2	Tamara_Flury	Qiamp Mini heat	PRJNA1201188	NA	NA	NA	NA	NA	NA	mock
768	Vf115	Vaginal fluid	Vaginal fluid	Vaginal_swab	Vaginal_swab	Vf115	fresh	female	No	swab	V4V5	not_applicable	indoor	No	ZIFM_dataset2	Tamara_Flury	Qiamp Mini heat	PRJNA1201188	NA	NA	NA	NA	NA	NA	mock
769	Vf116	Vaginal fluid	Vaginal fluid	Vaginal_swab	Vaginal_swab	Vf116	fresh	female	No	swab	V4V5	not_applicable	indoor	No	ZIFM_dataset2	Tamara_Flury	Qiamp Mini heat	PRJNA1201188	NA	NA	NA	NA	NA	NA	mock
770	Vf121	Vaginal fluid	Vaginal fluid	Vaginal_swab	Vaginal_swab	Vf121	fresh	female	No	swab	V4V5	not_applicable	indoor	No	ZIFM_dataset2	Tamara_Flury	Qiamp Mini heat	PRJNA1201188	NA	NA	NA	NA	NA	NA	mock
771	Vf123	Vaginal fluid	Vaginal fluid	Vaginal_swab	Vaginal_swab	Vf123	fresh	female	No	swab	V4V5	not_applicable	indoor	No	ZIFM_dataset2	Tamara_Flury	Qiamp Mini heat	PRJNA1201188	NA	NA	NA	NA	NA	NA	mock
772	Vf124	Vaginal fluid	Vaginal fluid	Vaginal_swab	Vaginal_swab	Vf124	fresh	female	No	swab	V4V5	not_applicable	indoor	No	ZIFM_dataset2	Tamara_Flury	Qiamp Mini heat	PRJNA1201188	NA	NA	NA	NA	NA	NA	mock
773	Vf131	Vaginal fluid	Vaginal fluid	Vaginal_swab	Vaginal_swab	Vf131	fresh	female	No	swab	V4V5	not_applicable	indoor	No	ZIFM_dataset2	Tamara_Flury	Qiamp Mini heat	PRJNA1201188	NA	NA	NA	NA	NA	NA	mock
774	Vf142	Vaginal fluid	Vaginal fluid	Vaginal_swab	Vaginal_swab	Vf142	fresh	female	No	swab	V4V5	not_applicable	indoor	No	ZIFM_dataset2	Tamara_Flury	Qiamp Mini heat	PRJNA1201188	NA	NA	NA	NA	NA	NA	mock
